# Supplementary material for: Using rapid point-of-care tests to inform antibiotic choice to mitigate drug resistance in gonorrhoea
Source: Euro Surveill. 2020 Oct 29;25(43):1900210. doi: 10.2807/1560-7917.ES.2020.25.43.1900210 (PMC7596916; doi:10.2807/1560-7917.ES.2020.25.43.1900210)
Supplement: Supplementary Material 2 [file 1900210_Supplementary_Material_2.xlsx]

## Sheet: Disclaimer
This supplementary material is hosted by Eurosurveillance as supporting information alongside the article ‘Using rapid point-of-care tests to inform antibiotic choice to mitigate drug resistance in gonorrhoea’, on behalf of the authors, who remain responsible for the accuracy and appropriateness of the content. The same standards for ethics, copyright, attributions and permissions as for the arti…

## Sheet: Field-names
Field	Explanation		Sheet name	Explanation
green fields	set simulation parameters and variables		Cip-Gep	Sequential treatment: ciprofloxacin first, gepotidacin second (in case of first-line treatment failure)
Simulation number	identifies unique parameter combination for given simulation scenario		Gep-ABX	Sequential treatment: gepotidacin first, alternative antibiotic without cross-resistance second (in case of first-line treatment failure)
Scenario	simulation scenario as described in main text (e.g. "Sequential treatment ciprofloxacin first followed by gepotidacin")		Gep-only	Single treatment: gepotidacin treatment only (no follow-up in case of treatment failure)
beta	infection rate parameter		POCU10-100	Single treatment with point-of-care test, uptake levels 10-100%
f	recovery rate		POC-Mutation-Rate	Single treatment with point-of-care test, uptake levels 0-100%, different mutation rates under antimicrobial treatment
gamma	treatment rate, gamma1 rate at which patients go to receive first treatment, gamma2 rate at which patients go on to receive second-line treatment in case of first-line treatment failure
g_c	cure rate ciprofloxacin
g_g	cure rate gepotidacin
p	proportion of patients with first-line treatment failures that returns for follow-up treatment
sigma_base	Neisseria gonorrhoeae mutation rate in the absence of antimicrobial treatment
sigma_treat	Neisseria gonorrhoeae mutation rate under antimicrobial treatment
sensitivity	sensitivity of hypothetical point-of-care test
specificity	specificity of hypothetical point-of-care test
uptake	uptake level of hypothetical point-of-care test
N	total simulated population
S	initial number of susceptible individuals
I	initial number of all infected individuals
I00	initial number of individuals infected with fully susceptible strain I00
I10	initial number of individuals infected with strain I10 (gepotidacin resistance mutation 1)
I01	initial number of individuals infected with strain I01 (gepotidacin resistance mutation 2)
I11	initial number of individuals infected with gepotidacin-resistant strain I11
%I10	initial frequency of strain %I10
%I01	initial frequency of strain %I01
%I11	initial frequency of strain %I11
days	maximum number of days simulated
iter	number of iterations run for each parameter combination
blue fields	results
Mean	mean number of days until 5% gepotidacin resistance is observed
SD	standard deviation (days to 5% gepotidacin resistance)
Median	median number of days until 5% gepotidacin resistance is observed
Range.lower	lowest number of days out of 100 simulation iterations until 5% gepotidacin resistance is observed
Range.upper	highest number of days out of 100 simulation iterations until 5% gepotidacin resistance is observed
95%ile.lower	95%-quantile lower range (days to 5% gepotidacin resistance)
95%ile.upper	95%-quantile higher range (days to 5% gepotidacin resistance)
Resistance	number of iterations in which resistance occurred out of 100 iterations

## Sheet: Cip-Gep
Simulation number	Scenario	beta	f	gamma1	gamma2	g_c	g_g	p	sigma_base	sigma_treat	N	S	I	I00	I10	I01	I11	%I10	%I01	%I11	days	iter	Mean	SD	Median	Range.lower	Range.upper	95%ile.lower	95%ile.upper	Resistance
1	Sequential treatment ciprofloxacin first followed by gepotidacin	2.28e-07	0.00274	0.333	0.0714	6	1.778	1	2.45e-08	2.45e-08	1500000	1478000	22000	22000	0	0	0	0	0	0	1825	100	874	418	801	262	1824	280	1647	89/100
2		2.29e-07	0.0054	0.333	0.0714	6	1.778	1	2.45e-08	2.45e-08	1500000	1478000	22000	22000	0	0	0	0	0	0	1825	100	868	443	809	285	1818	300	1763	81/100
3		2.29e-07	0.00415	0.333	0.0714	6	1.778	1	2.45e-08	2.45e-08	1500000	1478000	22000	22000	0	0	0	0	0	0	1825	100	890	447	788	234	1792	323	1743	91/100
4		6.02e-08	0.0054	0.0833	0.0714	6	1.778	1	2.45e-08	2.45e-08	1500000	1478000	22000	22000	0	0	0	0	0	0	1825	100	1075	357	1006	510	1776	566	1733	58/100
5		5.56e-08	0.0054	0.07659	0.0714	6	1.778	1	2.45e-08	2.45e-08	1500000	1478000	22000	22000	0	0	0	0	0	0	1825	100	1129	342	1078	640	1734	668	1697	66/100
6		1.67e-08	0.0054	0.01917	0.0714	6	1.778	1	2.45e-08	2.45e-08	1500000	1478000	22000	22000	0	0	0	0	0	0	1825	100	NA	NA	NA	NA	NA	NA	NA	0/100
7		2.29e-07	0.0054	0.333	0.0111	6	1.778	1	2.45e-08	2.45e-08	1500000	1478000	22000	22000	0	0	0	0	0	0	1825	100	1352	233	1287	959	1768	1016	1749	64/100
8		6.02e-08	0.0054	0.0833	0.0111	6	1.778	1	2.45e-08	2.45e-08	1500000	1478000	22000	22000	0	0	0	0	0	0	1825	100	1476	177	1496	1027	1781	1214	1770	51/100
9		2.29e-07	0.0054	0.333	0.0714	6	1.778	0.8	2.45e-08	2.45e-08	1500000	1478000	22000	22000	0	0	0	0	0	0	1825	100	868	393	780	265	1802	324	1608	85/100
10		2.29e-07	0.0054	0.333	0.0714	6	1.778	0.5	2.45e-08	2.45e-08	1500000	1478000	22000	22000	0	0	0	0	0	0	1825	100	807	387	751	293	1698	316	1554	81/100
11		2.29e-07	0.0054	0.333	0.0714	6	1.778	1	3.12e-09	3.12e-09	1500000	1478000	22000	22000	0	0	0	0	0	0	1825	100	1339	267	1354	808	1738	849	1721	13/100
12		6.02e-08	0.0054	0.0833	0.0714	6	1.778	1	2.45e-08	3.12e-09	1500000	1478000	22000	22000	0	0	0	0	0	0	1825	100	1058	397	972	477	1797	526	1716	64/100
13		2.29e-07	0.0054	0.333	0.0714	6	1.778	1	2.45e-08	7.95e-05	1500000	1478000	22000	22000	0	0	0	0	0	0	1825	100	171	13	171	110	198	136	194	100/100
14		2.29e-07	0.0054	0.333	0.0714	6	1.778	1	2.45e-08	0.000966	1500000	1478000	22000	22000	0	0	0	0	0	0	1825	100	109	10	110	71	122	73	120	100/100
15		6.02e-08	0.0054	0.0833	0.0714	6	1.778	1	2.45e-08	7.95e-05	1500000	1478000	22000	22000	0	0	0	0	0	0	1825	100	407	62	400	242	561	281	540	100/100
16		6.02e-08	0.0054	0.0833	0.0714	6	1.778	1	2.45e-08	0.000966	1500000	1478000	22000	22000	0	0	0	0	0	0	1825	100	224	33	230	138	290	151	273	100/100
17		6.02e-08	0.0054	0.0833	0.0714	6	1.778	1	2.45e-08	2.45e-08	1500000	1478000	22000	21982	0	18	0	0	0.06	0	1825	100	531	74	530	357	854	383	681	100/100
18		6.02e-08	0.0054	0.0833	0.0714	6	1.778	1	2.45e-08	2.45e-08	1500000	1478000	22000	21965	0	35	0	0	0.18	0	1825	100	518	83	506	321	798	351	683	100/100
19		6.02e-08	0.0054	0.0833	0.0714	6	1.778	1	2.45e-08	2.45e-08	1500000	1478000	22000	21898	0	102	0	0	0.462	0	1825	100	495	69	491	297	757	382	653	100/100
20		6.02e-08	0.0054	0.0833	0.0714	6	1.778	1	2.45e-08	2.45e-08	1500000	1478000	22000	21853	0	147	0	0	0.669	0	1825	100	491	63	487	331	646	365	611	100/100
21		6.02e-08	0.0054	0.0833	0.0714	6	1.778	1	2.45e-08	2.45e-08	1500000	1478000	22000	21560	0	440	0	0	2	0	1825	100	473	92	453	258	841	304	645	100/100
22		6.02e-08	0.0054	0.0833	0.0714	6	1.778	1	2.45e-08	2.45e-08	1500000	1478000	22000	21362	0	638	0	0	2.9	0	1825	100	459	73	447	322	727	358	622	100/100
23		6.02e-08	0.0054	0.0833	0.0714	6	1.778	1	2.45e-08	2.45e-08	1500000	1478000	22000	21340	0	660	0	0	3	0	1825	100	462	70	455	172	721	340	607	100/100
24		6.02e-08	0.0054	0.0833	0.0714	6	1.778	1	2.45e-08	2.45e-08	1500000	1478000	22000	20702	0	1298	0	0	5.9	0	1825	100	449	84	440	264	764	304	644	100/100
25		6.02e-08	0.0054	0.0833	0.0714	6	1.778	1	2.45e-08	2.45e-08	1500000	1478000	22000	20570	0	1430	0	0	6.5	0	1825	100	451	72	442	233	731	343	616	100/100
26		6.02e-08	0.0054	0.0833	0.0714	6	1.778	1	2.45e-08	2.45e-08	1500000	1478000	22000	19140	0	2860	0	0	13	0	1825	100	444	78	436	291	722	311	636	100/100
27		6.02e-08	0.0054	0.0833	0.0714	6	1.778	1	2.45e-08	2.45e-08	1500000	1478000	22000	17754	0	4246	0	0	19.3	0	1825	100	427	88	418	182	729	257	606	100/100
28		6.02e-08	0.0054	0.0833	0.0714	6	1.778	1	2.45e-08	2.45e-08	1500000	1478000	22000	13508	0	8492	0	0	38.6	0	1825	100	417	84	415	191	697	255	593	100/100
29		6.02e-08	0.0054	0.0833	0.0714	6	1.778	1	2.45e-08	2.45e-08	1500000	1478000	22000	21780	220	0	0	1	0	0	1825	100	481	97	472	247	775	310	704	100/100
30		6.02e-08	0.0054	0.0833	0.0714	6	1.778	1	2.45e-08	2.45e-08	1500000	1478000	22000	21762	220	18	0	1	0.06	0	1825	100	481	88	474	269	792	299	684	100/100
31		6.02e-08	0.0054	0.0833	0.0714	6	1.778	1	2.45e-08	2.45e-08	1500000	1478000	22000	21745	220	35	0	1	0.18	0	1825	100	486	98	470	298	875	363	734	100/100
32		6.02e-08	0.0054	0.0833	0.0714	6	1.778	1	2.45e-08	2.45e-08	1500000	1478000	22000	21678	220	102	0	1	0.462	0	1825	100	480	90	462	238	796	350	694	100/100
33		6.02e-08	0.0054	0.0833	0.0714	6	1.778	1	2.45e-08	2.45e-08	1500000	1478000	22000	21633	220	147	0	1	0.669	0	1825	100	464	86	458	287	839	326	640	100/100
34		6.02e-08	0.0054	0.0833	0.0714	6	1.778	1	2.45e-08	2.45e-08	1500000	1478000	22000	21340	220	440	0	1	2	0	1825	100	462	70	455	172	721	340	607	100/100
35		6.02e-08	0.0054	0.0833	0.0714	6	1.778	1	2.45e-08	2.45e-08	1500000	1478000	22000	21142	220	638	0	1	2.9	0	1825	100	462	84	462	269	742	291	643	100/100
36		6.02e-08	0.0054	0.0833	0.0714	6	1.778	1	2.45e-08	2.45e-08	1500000	1478000	22000	21120	220	660	0	1	3	0	1825	100	452	72	443	275	704	317	600	100/100
37		6.02e-08	0.0054	0.0833	0.0714	6	1.778	1	2.45e-08	2.45e-08	1500000	1478000	22000	20482	220	1298	0	1	5.9	0	1825	100	463	92	452	267	1000	310	624	100/100
38		6.02e-08	0.0054	0.0833	0.0714	6	1.778	1	2.45e-08	2.45e-08	1500000	1478000	22000	20350	220	1430	0	1	6.5	0	1825	100	444	83	437	241	723	293	632	100/100
39		6.02e-08	0.0054	0.0833	0.0714	6	1.778	1	2.45e-08	2.45e-08	1500000	1478000	22000	18920	220	2860	0	1	13	0	1825	100	431	82	425	232	692	277	614	100/100
40		6.02e-08	0.0054	0.0833	0.0714	6	1.778	1	2.45e-08	2.45e-08	1500000	1478000	22000	17534	220	4246	0	1	19.3	0	1825	100	438	78	432	286	694	307	597	100/100
41		6.02e-08	0.0054	0.0833	0.0714	6	1.778	1	2.45e-08	2.45e-08	1500000	1478000	22000	13288	220	8492	0	1	38.6	0	1825	100	429	74	418	259	688	305	559	100/100
42		6.02e-08	0.0054	0.0833	0.0714	6	1.778	1	2.45e-08	7.95e-05	1500000	1478000	22000	21853	0	147	0	0	0.669	0	1825	100	275	38	287	108	334	168	325	100/100
43		6.02e-08	0.0054	0.0833	0.0714	6	1.778	1	2.45e-08	7.95e-05	1500000	1478000	22000	21340	0	660	0	0	3	0	1825	100	255	30	261	153	304	173	295	100/100
44		6.02e-08	0.0054	0.0833	0.0714	6	1.778	1	2.45e-08	7.95e-05	1500000	1478000	22000	19140	0	2860	0	0	13	0	1825	100	233	28	238	153	276	164	270	100/100
45		6.02e-08	0.0054	0.0833	0.0714	6	1.778	1	2.45e-08	7.95e-05	1500000	1478000	22000	13508	0	8492	0	0	38.6	0	1825	100	218	19	218	175	255	180	249	100/100
46		6.02e-08	0.0054	0.0833	0.0714	6	1.778	0.8	2.45e-08	2.45e-08	1500000	1478000	22000	22000	0	0	0	0	0	0	1825	100	1100	393	1047	457	1771	506	1768	61/100
47		6.02e-08	0.0054	0.0833	0.0714	6	1.778	0.8	2.45e-08	2.45e-08	1500000	1478000	22000	21853	0	147	0	0	0.669	0	1825	100	506	86	498	189	959	380	651	100/100
48		6.02e-08	0.0054	0.0833	0.0714	6	1.778	0.8	2.45e-08	2.45e-08	1500000	1478000	22000	21340	0	660	0	0	3	0	1825	100	490	80	480	302	892	353	665	100/100
49		6.02e-08	0.0054	0.0833	0.0714	6	1.778	0.8	2.45e-08	2.45e-08	1500000	1478000	22000	19140	0	2860	0	0	13	0	1825	100	454	81	448	249	820	288	584	100/100
50		6.02e-08	0.0054	0.0833	0.0714	6	1.778	0.8	2.45e-08	2.45e-08	1500000	1478000	22000	13508	0	8492	0	0	38.6	0	1825	100	435	71	433	238	713	309	564	100/100
51		6.02e-08	0.0054	0.0833	0.0714	6	1.778	0.5	2.45e-08	2.45e-08	1500000	1478000	22000	22000	0	0	0	0	0	0	1825	100	1203	321	1220	653	1801	675	1725	66/100
52		6.02e-08	0.0054	0.0833	0.0714	6	1.778	0.5	2.45e-08	2.45e-08	1500000	1478000	22000	21853	0	147	0	0	0.669	0	1825	100	593	81	586	400	878	439	788	100/100
53		6.02e-08	0.0054	0.0833	0.0714	6	1.778	0.5	2.45e-08	2.45e-08	1500000	1478000	22000	21340	0	660	0	0	3	0	1825	100	581	80	570	398	838	429	757	100/100
54		6.02e-08	0.0054	0.0833	0.0714	6	1.778	0.5	2.45e-08	2.45e-08	1500000	1478000	22000	19140	0	2860	0	0	13	0	1825	100	549	75	535	377	844	442	728	100/100
55		6.02e-08	0.0054	0.0833	0.0714	6	1.778	0.5	2.45e-08	2.45e-08	1500000	1478000	22000	13508	0	8492	0	0	38.6	0	1825	100	542	82	543	266	759	389	708	100/100

## Sheet: Gep-ABX
Simulation number	Scenario	beta	f	gamma1	g_g	p	sigma_base	sigma_treat	N	S	I	I00	I10	I01	I11	%I10	%I01	%I11	days	iter	Mean	SD	Median	Range.lower	Range.upper	95%ile.lower	95%ile.upper	Resistance
1	Treatment with gepotidacin followed by ABX that definitely cures; some infections turn asymptomatic after first-line treatment failure	2.28e-07	0.00274	0.333	1.778	0.4	2.45e-08	2.45e-08	1500000	1478000	22000	22000	0	0	0	0	0	0	1825	100	NA	NA	NA	NA	NA	NA	NA	0/100
2		2.29e-07	0.0054	0.333	1.778	0.4	2.45e-08	2.45e-08	1500000	1478000	22000	22000	0	0	0	0	0	0	1825	100	NA	NA	NA	NA	NA	NA	NA	0/100
3		2.29e-07	0.00415	0.333	1.778	0.4	2.45e-08	2.45e-08	1500000	1478000	22000	22000	0	0	0	0	0	0	1825	100	NA	NA	NA	NA	NA	NA	NA	0/100
4		6.02e-08	0.0054	0.0833	1.778	0.4	2.45e-08	2.45e-08	1500000	1478000	22000	22000	0	0	0	0	0	0	1825	100	NA	NA	NA	NA	NA	NA	NA	0/100
5		5.56e-08	0.0054	0.07659	1.778	0.4	2.45e-08	2.45e-08	1500000	1478000	22000	22000	0	0	0	0	0	0	1825	100	NA	NA	NA	NA	NA	NA	NA	0/100
6		1.67e-08	0.0054	0.01917	1.778	0.4	2.45e-08	2.45e-08	1500000	1478000	22000	22000	0	0	0	0	0	0	1825	100	NA	NA	NA	NA	NA	NA	NA	0/100
7		2.29e-07	0.0054	0.333	1.778	0.4	3.12e-09	3.12e-09	1500000	1478000	22000	22000	0	0	0	0	0	0	1825	100	NA	NA	NA	NA	NA	NA	NA	0/100
8		6.02e-08	0.0054	0.0833	1.778	0.4	3.12e-09	3.12e-09	1500000	1478000	22000	22000	0	0	0	0	0	0	1825	100	NA	NA	NA	NA	NA	NA	NA	0/100
9		2.29e-07	0.0054	0.333	1.778	0.4	2.45e-08	7.95e-05	1500000	1478000	22000	22000	0	0	0	0	0	0	1825	100	968	NA	968	509	1428	NA	NA	2/100
10		2.29e-07	0.0054	0.333	1.778	0.4	2.45e-08	0.000966	1500000	1478000	22000	22000	0	0	0	0	0	0	1825	100	713	486	594	92	1768	97	1679	57/100
11		6.02e-08	0.0054	0.0833	1.778	0.4	2.45e-08	7.95e-05	1500000	1478000	22000	22000	0	0	0	0	0	0	1825	100	710	NA	710	710	710	NA	NA	1/100
12		6.02e-08	0.0054	0.0833	1.778	0.4	2.45e-08	0.000966	1500000	1478000	22000	22000	0	0	0	0	0	0	1825	100	853	500	692	257	1709	259	1663	30/100
13		6.02e-08	0.0054	0.0833	1.778	0.4	2.45e-08	2.45e-08	1500000	1478000	22000	21982	0	18	0	0	0.06	0	1825	100	NA	NA	NA	NA	NA	NA	NA	0/100
14		6.02e-08	0.0054	0.0833	1.778	0.4	2.45e-08	2.45e-08	1500000	1478000	22000	21965	0	35	0	0	0.18	0	1825	100	NA	NA	NA	NA	NA	NA	NA	0/100
15		6.02e-08	0.0054	0.0833	1.778	0.4	2.45e-08	2.45e-08	1500000	1478000	22000	21898	0	102	0	0	0.462	0	1825	100	NA	NA	NA	NA	NA	NA	NA	0/100
16		6.02e-08	0.0054	0.0833	1.778	0.4	2.45e-08	2.45e-08	1500000	1478000	22000	21853	0	147	0	0	0.669	0	1825	100	NA	NA	NA	NA	NA	NA	NA	0/100
17		6.02e-08	0.0054	0.0833	1.778	0.4	2.45e-08	2.45e-08	1500000	1478000	22000	21560	0	440	0	0	2	0	1825	100	NA	NA	NA	NA	NA	NA	NA	0/100
18		6.02e-08	0.0054	0.0833	1.778	0.4	2.45e-08	2.45e-08	1500000	1478000	22000	21362	0	638	0	0	2.9	0	1825	100	1521	NA	1521	1521	1521	NA	NA	1/100
19		6.02e-08	0.0054	0.0833	1.778	0.4	2.45e-08	2.45e-08	1500000	1478000	22000	21340	0	660	0	0	3	0	1825	100	1202	NA	1202	NA	1202	1202	NA	1/100
20		6.02e-08	0.0054	0.0833	1.778	0.4	2.45e-08	2.45e-08	1500000	1478000	22000	20702	0	1298	0	0	5.9	0	1825	100	783	515	588	207	1548	217	1503	7/100
21		6.02e-08	0.0054	0.0833	1.778	0.4	2.45e-08	2.45e-08	1500000	1478000	22000	20570	0	1430	0	0	6.5	0	1825	100	979	609	1140	306	1492	347	1474	3/100
22		6.02e-08	0.0054	0.0833	1.778	0.4	2.45e-08	2.45e-08	1500000	1478000	22000	19140	0	2860	0	0	13	0	1825	100	577	290	535	311	886	323	869	3/100
23		6.02e-08	0.0054	0.0833	1.778	0.4	2.45e-08	2.45e-08	1500000	1478000	22000	17754	0	4246	0	0	19.3	0	1825	100	747	585	441	214	1824	227	1720	7/100
24		6.02e-08	0.0054	0.0833	1.778	0.4	2.45e-08	2.45e-08	1500000	1478000	22000	13508	0	8492	0	0	38.6	0	1825	100	957	489	906	214	1755	241	1746	17/100
25		6.02e-08	0.0054	0.0833	1.778	0.4	2.45e-08	2.45e-08	1500000	1478000	22000	21780	220	0	0	1	0	0	1825	100	NA	NA	NA	NA	NA	NA	NA	0/100
26		6.02e-08	0.0054	0.0833	1.778	0.4	2.45e-08	2.45e-08	1500000	1478000	22000	21762	220	18	0	1	0.06	0	1825	100	NA	NA	NA	NA	NA	NA	NA	0/100
27		6.02e-08	0.0054	0.0833	1.778	0.4	2.45e-08	2.45e-08	1500000	1478000	22000	21745	220	35	0	1	0.18	0	1825	100	NA	NA	NA	NA	NA	NA	NA	0/100
28		6.02e-08	0.0054	0.0833	1.778	0.4	2.45e-08	2.45e-08	1500000	1478000	22000	21678	220	102	0	1	0.462	0	1825	100	NA	NA	NA	NA	NA	NA	NA	0/100
29		6.02e-08	0.0054	0.0833	1.778	0.4	2.45e-08	2.45e-08	1500000	1478000	22000	21633	220	147	0	1	0.669	0	1825	100	1011	NA	1011	243	1778	281	1740	2/100
30		6.02e-08	0.0054	0.0833	1.778	0.4	2.45e-08	2.45e-08	1500000	1478000	22000	21340	220	440	0	1	2	0	1825	100	1202	NA	1202	1202	1202	NA	NA	1/100
31		6.02e-08	0.0054	0.0833	1.778	0.4	2.45e-08	2.45e-08	1500000	1478000	22000	21142	220	638	0	1	2.9	0	1825	100	1209	NA	1209	1209	1209	NA	NA	1/100
32		6.02e-08	0.0054	0.0833	1.778	0.4	2.45e-08	2.45e-08	1500000	1478000	22000	21120	220	660	0	1	3	0	1825	100	NA	NA	NA	NA	NA	NA	NA	0/100
33		6.02e-08	0.0054	0.0833	1.778	0.4	2.45e-08	2.45e-08	1500000	1478000	22000	20482	220	1298	0	1	5.9	0	1825	100	418	NA	418	418	418	NA	NA	1/100
34		6.02e-08	0.0054	0.0833	1.778	0.4	2.45e-08	2.45e-08	1500000	1478000	22000	20350	220	1430	0	1	6.5	0	1825	100	958	558	891	390	1659	410	1620	4/100
35		6.02e-08	0.0054	0.0833	1.778	0.4	2.45e-08	2.45e-08	1500000	1478000	22000	18920	220	2860	0	1	13	0	1825	100	764	350	896	380	1159	380	1151	7/100
36		6.02e-08	0.0054	0.0833	1.778	0.4	2.45e-08	2.45e-08	1500000	1478000	22000	17534	220	4246	0	1	19.3	0	1825	100	933	543	940	313	1641	318	1609	7/100
37		6.02e-08	0.0054	0.0833	1.778	0.4	2.45e-08	2.45e-08	1500000	1478000	22000	13288	220	8492	0	1	38.6	0	1825	100	1011	462	1091	246	1684	316	1649	13/100
38		6.02e-08	0.0054	0.0833	1.778	0.4	2.45e-08	7.95e-05	1500000	1478000	22000	21853	0	147	0	0	0.669	0	1825	100	1091	448	1112	320	1726	343	1692	12/100
39		6.02e-08	0.0054	0.0833	1.778	0.4	2.45e-08	7.95e-05	1500000	1478000	22000	21340	0	660	0	0	3	0	1825	100	780	466	623	192	1764	222	1695	50/100
40		6.02e-08	0.0054	0.0833	1.778	0.4	2.45e-08	7.95e-05	1500000	1478000	22000	19140	0	2860	0	0	13	0	1825	100	667	411	544	159	1815	199	1645	93/100
41		6.02e-08	0.0054	0.0833	1.778	0.4	2.45e-08	7.95e-05	1500000	1478000	22000	13508	0	8492	0	0	38.6	0	1825	100	391	161	349	171	938	175	788	100/100

## Sheet: Gep-only
Simulation number	Scenario	beta	f	gamma1	g_g	sigma_base	sigma_treat	N	S	I	I00	I10	I01	I11	%I10	%I01	%I11	days	iter	Mean	SD	Median	Range.lower	Range.upper	95%ile.lower	95%ile.upper	Resistance
1	Treatment with gepotidacin only	2.28e-07	0.00274	0.333	1.778	2.45e-08	2.45e-08	1500000	1478000	22000	22000	0	0	0	0	0	0	1825	100	NA	NA	NA	NA	NA	NA	NA	0/100
2		2.29e-07	0.0054	0.333	1.778	2.45e-08	2.45e-08	1500000	1478000	22000	22000	0	0	0	0	0	0	1825	100	NA	NA	NA	NA	NA	NA	NA	0/100
3		2.29e-07	0.00415	0.333	1.778	2.45e-08	2.45e-08	1500000	1478000	22000	22000	0	0	0	0	0	0	1825	100	NA	NA	NA	NA	NA	NA	NA	0/100
4		6.02e-08	0.0054	0.0833	1.778	2.45e-08	2.45e-08	1500000	1478000	22000	22000	0	0	0	0	0	0	1825	100	NA	NA	NA	NA	NA	NA	NA	0/100
5		5.56e-08	0.0054	0.07659	1.778	2.45e-08	2.45e-08	1500000	1478000	22000	22000	0	0	0	0	0	0	1825	100	NA	NA	NA	NA	NA	NA	NA	0/100
6		1.67e-08	0.0054	0.01917	1.778	2.45e-08	2.45e-08	1500000	1478000	22000	22000	0	0	0	0	0	0	1825	100	NA	NA	NA	NA	NA	NA	NA	0/100
7		2.29e-07	0.0054	0.333	1.778	3.12e-09	3.12e-09	1500000	1478000	22000	22000	0	0	0	0	0	0	1825	100	NA	NA	NA	NA	NA	NA	NA	0/100
8		6.02e-08	0.0054	0.0833	1.778	3.12e-09	3.12e-09	1500000	1478000	22000	22000	0	0	0	0	0	0	1825	100	NA	NA	NA	NA	NA	NA	NA	0/100
9		2.29e-07	0.0054	0.333	1.778	2.45e-08	7.95e-05	1500000	1478000	22000	22000	0	0	0	0	0	0	1825	100	381	NA	381	87	674	NA	NA	2/100
10		2.29e-07	0.0054	0.333	1.778	2.45e-08	0.000966	1500000	1478000	22000	22000	0	0	0	0	0	0	1825	100	321	252	233	38	1137	42	934	100/100
11		6.02e-08	0.0054	0.0833	1.778	2.45e-08	7.95e-05	1500000	1478000	22000	22000	0	0	0	0	0	0	1825	100	1756	NA	1756	1756	1756	NA	NA	1/100
12		6.02e-08	0.0054	0.0833	1.778	2.45e-08	0.000966	1500000	1478000	22000	22000	0	0	0	0	0	0	1825	100	826	504	697	122	1803	161	1738	86/100
13		6.02e-08	0.0054	0.0833	1.778	2.45e-08	2.45e-08	1500000	1478000	22000	21982	0	18	0	0	0.06	0	1825	100	NA	NA	NA	NA	NA	NA	NA	0/100
14		6.02e-08	0.0054	0.0833	1.778	2.45e-08	2.45e-08	1500000	1478000	22000	21965	0	35	0	0	0.18	0	1825	100	NA	NA	NA	NA	NA	NA	NA	0/100
15		6.02e-08	0.0054	0.0833	1.778	2.45e-08	2.45e-08	1500000	1478000	22000	21898	0	102	0	0	0.462	0	1825	100	NA	NA	NA	NA	NA	NA	NA	0/100
16		6.02e-08	0.0054	0.0833	1.778	2.45e-08	2.45e-08	1500000	1478000	22000	21853	0	147	0	0	0.669	0	1825	100	NA	NA	NA	NA	NA	NA	NA	0/100
17		6.02e-08	0.0054	0.0833	1.778	2.45e-08	2.45e-08	1500000	1478000	22000	21560	0	440	0	0	2	0	1825	100	1211	476	1148	770	1715	789	1686	3/100
18		6.02e-08	0.0054	0.0833	1.778	2.45e-08	2.45e-08	1500000	1478000	22000	21362	0	638	0	0	2.9	0	1825	100	1431	NA	1431	1431	1431	NA	NA	1/100
19		6.02e-08	0.0054	0.0833	1.778	2.45e-08	2.45e-08	1500000	1478000	22000	21340	0	660	0	0	3	0	1825	100	1351	NA	1351	1119	1583	1131	1572	2/100
20		6.02e-08	0.0054	0.0833	1.778	2.45e-08	2.45e-08	1500000	1478000	22000	20702	0	1298	0	0	5.9	0	1825	100	933	621	1035	100	1564	159	1535	4/100
21		6.02e-08	0.0054	0.0833	1.778	2.45e-08	2.45e-08	1500000	1478000	22000	20570	0	1430	0	0	6.5	0	1825	100	690	677	484	124	1666	144	1584	4/100
22		6.02e-08	0.0054	0.0833	1.778	2.45e-08	2.45e-08	1500000	1478000	22000	19140	0	2860	0	0	13	0	1825	100	970	468	1006	149	1809	155	1732	16/100
23		6.02e-08	0.0054	0.0833	1.778	2.45e-08	2.45e-08	1500000	1478000	22000	17754	0	4246	0	0	19.3	0	1825	100	845	533	947	167	1774	181	1717	20/100
24		6.02e-08	0.0054	0.0833	1.778	2.45e-08	2.45e-08	1500000	1478000	22000	13508	0	8492	0	0	38.6	0	1825	100	934	449	916	160	1759	207	1747	33/100
25		6.02e-08	0.0054	0.0833	1.778	2.45e-08	2.45e-08	1500000	1478000	22000	21780	220	0	0	1	0	0	1825	100	355	NA	355	355	355	NA	NA	1/100
26		6.02e-08	0.0054	0.0833	1.778	2.45e-08	2.45e-08	1500000	1478000	22000	21762	220	18	0	1	0.06	0	1825	100	NA	NA	NA	NA	NA	NA	NA	0/100
27		6.02e-08	0.0054	0.0833	1.778	2.45e-08	2.45e-08	1500000	1478000	22000	21745	220	35	0	1	0.18	0	1825	100	NA	NA	NA	NA	NA	NA	NA	0/100
28		6.02e-08	0.0054	0.0833	1.778	2.45e-08	2.45e-08	1500000	1478000	22000	21678	220	102	0	1	0.462	0	1825	100	622	NA	622	572	671	NA	NA	2/100
29		6.02e-08	0.0054	0.0833	1.778	2.45e-08	2.45e-08	1500000	1478000	22000	21633	220	147	0	1	0.669	0	1825	100	1131	NA	1131	630	1632	NA	NA	2/100
30		6.02e-08	0.0054	0.0833	1.778	2.45e-08	2.45e-08	1500000	1478000	22000	21340	220	440	0	1	2	0	1825	100	1351	NA	1351	1351	1351	NA	NA	2/100
31		6.02e-08	0.0054	0.0833	1.778	2.45e-08	2.45e-08	1500000	1478000	22000	21142	220	638	0	1	2.9	0	1825	100	1158	550	1060	697	1812	698	1782	4/100
32		6.02e-08	0.0054	0.0833	1.778	2.45e-08	2.45e-08	1500000	1478000	22000	21120	220	660	0	1	3	0	1825	100	1300	NA	1300	1300	1300	NA	NA	2/100
33		6.02e-08	0.0054	0.0833	1.778	2.45e-08	2.45e-08	1500000	1478000	22000	20482	220	1298	0	1	5.9	0	1825	100	929	700	949	186	1775	188	1743	6/100
34		6.02e-08	0.0054	0.0833	1.778	2.45e-08	2.45e-08	1500000	1478000	22000	20350	220	1430	0	1	6.5	0	1825	100	704	464	593	275	1355	292	1304	4/100
35		6.02e-08	0.0054	0.0833	1.778	2.45e-08	2.45e-08	1500000	1478000	22000	18920	220	2860	0	1	13	0	1825	100	697	542	468	153	1606	166	1586	11/100
36		6.02e-08	0.0054	0.0833	1.778	2.45e-08	2.45e-08	1500000	1478000	22000	17534	220	4246	0	1	19.3	0	1825	100	884	384	927	278	1653	283	1592	24/100
37		6.02e-08	0.0054	0.0833	1.778	2.45e-08	2.45e-08	1500000	1478000	22000	13288	220	8492	0	1	38.6	0	1825	100	931	456	973	196	1759	246	1650	34/100
38		6.02e-08	0.0054	0.0833	1.778	2.45e-08	7.95e-05	1500000	1478000	22000	21853	0	147	0	0	0.669	0	1825	100	837	464	842	90	1800	137	1713	56/100
39		6.02e-08	0.0054	0.0833	1.778	2.45e-08	7.95e-05	1500000	1478000	22000	21340	0	660	0	0	3	0	1825	100	519	441	372	100	1810	115	1734	94/100
40		6.02e-08	0.0054	0.0833	1.778	2.45e-08	7.95e-05	1500000	1478000	22000	19140	0	2860	0	0	13	0	1825	100	189	98	155	79	604	95	494	100/100
41		6.02e-08	0.0054	0.0833	1.778	2.45e-08	7.95e-05	1500000	1478000	22000	13508	0	8492	0	0	38.6	0	1825	100	129	39	119	67	281	76	218	100/100

## Sheet: POCU10
Simulation number	Scenario	beta	f	gamma1	g_g	sensitivity	specificity	uptake	sigma_base	sigma_treat	N	S	I	I00	I10	I01	I11	%I10	%I01	%I11	days	iter	Mean	SD	Median	Range.lower	Range.upper	95%ile.lower	95%ile.upper	Resistance
1	POC: Treatment with gepotidacin only if no resistance mutations detected	2.28e-07	0.00274	0.333	1.778	1	1	0.1	2.45e-08	2.45e-08	1500000	1478000	22000	22000	0	0	0	0	0	0	1825	100	NA	NA	NA	NA	NA	NA	NA	0/100
2		2.29e-07	0.0054	0.333	1.778	1	1	0.1	2.45e-08	2.45e-08	1500000	1478000	22000	22000	0	0	0	0	0	0	1825	100	NA	NA	NA	NA	NA	NA	NA	0/100
3		2.29e-07	0.00415	0.333	1.778	1	1	0.1	2.45e-08	2.45e-08	1500000	1478000	22000	22000	0	0	0	0	0	0	1825	100	NA	NA	NA	NA	NA	NA	NA	0/100
4		6.02e-08	0.0054	0.0833	1.778	1	1	0.1	2.45e-08	2.45e-08	1500000	1478000	22000	22000	0	0	0	0	0	0	1825	100	NA	NA	NA	NA	NA	NA	NA	0/100
5		5.56e-08	0.0054	0.07659	1.778	1	1	0.1	2.45e-08	2.45e-08	1500000	1478000	22000	22000	0	0	0	0	0	0	1825	100	NA	NA	NA	NA	NA	NA	NA	0/100
6		1.67e-08	0.0054	0.01917	1.778	1	1	0.1	2.45e-08	2.45e-08	1500000	1478000	22000	22000	0	0	0	0	0	0	1825	100	NA	NA	NA	NA	NA	NA	NA	0/100
7		2.29e-07	0.0054	0.333	1.778	0.99	1	0.1	2.45e-08	2.45e-08	1500000	1478000	22000	22000	0	0	0	0	0	0	1825	100	NA	NA	NA	NA	NA	NA	NA	0/100
8		2.29e-07	0.0054	0.333	1.778	0.95	1	0.1	2.45e-08	2.45e-08	1500000	1478000	22000	22000	0	0	0	0	0	0	1825	100	NA	NA	NA	NA	NA	NA	NA	0/100
9		2.29e-07	0.0054	0.333	1.778	0.8	1	0.1	2.45e-08	2.45e-08	1500000	1478000	22000	22000	0	0	0	0	0	0	1825	100	NA	NA	NA	NA	NA	NA	NA	0/100
10		2.29e-07	0.0054	0.333	1.778	1	0.99	0.1	2.45e-08	2.45e-08	1500000	1478000	22000	22000	0	0	0	0	0	0	1825	100	NA	NA	NA	NA	NA	NA	NA	0/100
11		2.29e-07	0.0054	0.333	1.778	1	0.95	0.1	2.45e-08	2.45e-08	1500000	1478000	22000	22000	0	0	0	0	0	0	1825	100	NA	NA	NA	NA	NA	NA	NA	0/100
12		2.29e-07	0.0054	0.333	1.778	1	0.8	0.1	2.45e-08	2.45e-08	1500000	1478000	22000	22000	0	0	0	0	0	0	1825	100	NA	NA	NA	NA	NA	NA	NA	0/100
13		2.29e-07	0.0054	0.333	1.778	1	1	0.1	3.12e-09	3.12e-09	1500000	1478000	22000	22000	0	0	0	0	0	0	1825	100	NA	NA	NA	NA	NA	NA	NA	0/100
14		2.29e-07	0.0054	0.333	1.778	1	1	0.1	2.45e-08	7.95e-05	1500000	1478000	22000	22000	0	0	0	0	0	0	1825	100	608	529	564	91	1213	102	1188	4/100
15		2.29e-07	0.0054	0.333	1.778	1	1	0.1	2.45e-08	0.000966	1500000	1478000	22000	22000	0	0	0	0	0	0	1825	100	308	272	213	28	1383	31	1033	100/100
16		6.02e-08	0.0054	0.0833	1.778	1	1	0.1	2.45e-08	3.12e-09	1500000	1478000	22000	22000	0	0	0	0	0	0	1825	100	NA	NA	NA	NA	NA	NA	NA	0/100
17		6.02e-08	0.0054	0.0833	1.778	1	1	0.1	2.45e-08	7.95e-05	1500000	1478000	22000	22000	0	0	0	0	0	0	1825	100	1513	108	1479	1426	1634	1428	1626	3/100
18		6.02e-08	0.0054	0.0833	1.778	1	1	0.1	2.45e-08	0.000966	1500000	1478000	22000	22000	0	0	0	0	0	0	1825	100	830	493	739	97	1824	135	1779	86/100
19		6.02e-08	0.0054	0.0833	1.778	1	1	0.1	2.45e-08	2.45e-08	1500000	1478000	22000	21982	0	18	0	0	0.06	0	1825	100	NA	NA	NA	NA	NA	NA	NA	0/100
20		6.02e-08	0.0054	0.0833	1.778	1	1	0.1	2.45e-08	2.45e-08	1500000	1478000	22000	21965	0	35	0	0	0.18	0	1825	100	NA	NA	NA	NA	NA	NA	NA	0/100
21		6.02e-08	0.0054	0.0833	1.778	1	1	0.1	2.45e-08	2.45e-08	1500000	1478000	22000	21898	0	102	0	0	0.462	0	1825	100	NA	NA	NA	NA	NA	NA	NA	0/100
22		6.02e-08	0.0054	0.0833	1.778	1	1	0.1	2.45e-08	2.45e-08	1500000	1478000	22000	21853	0	147	0	0	0.669	0	1825	100	NA	NA	NA	NA	NA	NA	NA	0/100
23		6.02e-08	0.0054	0.0833	1.778	1	1	0.1	2.45e-08	2.45e-08	1500000	1478000	22000	21560	0	440	0	0	2	0	1825	100	1412	NA	1412	1065	1759	NA	NA	2/100
24		6.02e-08	0.0054	0.0833	1.778	1	1	0.1	2.45e-08	2.45e-08	1500000	1478000	22000	21362	0	638	0	0	2.9	0	1825	100	1438	NA	1438	1438	1438	NA	NA	1/100
25		6.02e-08	0.0054	0.0833	1.778	1	1	0.1	2.45e-08	2.45e-08	1500000	1478000	22000	21340	0	660	0	0	3	0	1825	100	1106	NA	1106	1106	1106	NA	NA	1/100
26		6.02e-08	0.0054	0.0833	1.778	1	1	0.1	2.45e-08	2.45e-08	1500000	1478000	22000	20702	0	1298	0	0	5.9	0	1825	100	697	524	528	100	1644	146	1568	7/100
27		6.02e-08	0.0054	0.0833	1.778	1	1	0.1	2.45e-08	2.45e-08	1500000	1478000	22000	20570	0	1430	0	0	6.5	0	1825	100	768	214	703	595	1007	600	992	3/100
28		6.02e-08	0.0054	0.0833	1.778	1	1	0.1	2.45e-08	2.45e-08	1500000	1478000	22000	19140	0	2860	0	0	13	0	1825	100	915	509	775	147	1737	151	1719	19/100
29		6.02e-08	0.0054	0.0833	1.778	1	1	0.1	2.45e-08	2.45e-08	1500000	1478000	22000	17754	0	4246	0	0	19.3	0	1825	100	1085	518	1131	218	1807	264	1782	20/100
30		6.02e-08	0.0054	0.0833	1.778	1	1	0.1	2.45e-08	2.45e-08	1500000	1478000	22000	13508	0	8492	0	0	38.6	0	1825	100	792	454	628	152	1741	183	1646	29/100
31		6.02e-08	0.0054	0.0833	1.778	1	1	0.1	2.45e-08	2.45e-08	1500000	1478000	22000	21780	220	0	0	1	0	0	1825	100	NA	NA	NA	NA	NA	NA	NA	0/100
32		6.02e-08	0.0054	0.0833	1.778	1	1	0.1	2.45e-08	2.45e-08	1500000	1478000	22000	21762	220	18	0	1	0.06	0	1825	100	NA	NA	NA	NA	NA	NA	NA	0/100
33		6.02e-08	0.0054	0.0833	1.778	1	1	0.1	2.45e-08	2.45e-08	1500000	1478000	22000	21745	220	35	0	1	0.18	0	1825	100	NA	NA	NA	NA	NA	NA	NA	0/100
34		6.02e-08	0.0054	0.0833	1.778	1	1	0.1	2.45e-08	2.45e-08	1500000	1478000	22000	21678	220	102	0	1	0.462	0	1825	100	NA	NA	NA	NA	NA	NA	NA	0/100
35		6.02e-08	0.0054	0.0833	1.778	1	1	0.1	2.45e-08	2.45e-08	1500000	1478000	22000	21633	220	147	0	1	0.669	0	1825	100	1630	NA	1630	1630	1630	NA	NA	1/100
36		6.02e-08	0.0054	0.0833	1.778	1	1	0.1	2.45e-08	2.45e-08	1500000	1478000	22000	21340	220	440	0	1	2	0	1825	100	1106	NA	1106	1106	1106	NA	NA	1/100
37		6.02e-08	0.0054	0.0833	1.778	1	1	0.1	2.45e-08	2.45e-08	1500000	1478000	22000	21142	220	638	0	1	2.9	0	1825	100	1224	543	1336	480	1743	534	1723	4/100
38		6.02e-08	0.0054	0.0833	1.778	1	1	0.1	2.45e-08	2.45e-08	1500000	1478000	22000	21120	220	660	0	1	3	0	1825	100	1792	NA	1792	1792	1792	NA	NA	1/100
39		6.02e-08	0.0054	0.0833	1.778	1	1	0.1	2.45e-08	2.45e-08	1500000	1478000	22000	20482	220	1298	0	1	5.9	0	1825	100	1165	592	1314	255	1741	307	1736	6/100
40		6.02e-08	0.0054	0.0833	1.778	1	1	0.1	2.45e-08	2.45e-08	1500000	1478000	22000	20350	220	1430	0	1	6.5	0	1825	100	1185	506	1207	284	1739	386	1718	6/100
41		6.02e-08	0.0054	0.0833	1.778	1	1	0.1	2.45e-08	2.45e-08	1500000	1478000	22000	18920	220	2860	0	1	13	0	1825	100	402	210	405	151	698	162	677	5/100
42		6.02e-08	0.0054	0.0833	1.778	1	1	0.1	2.45e-08	2.45e-08	1500000	1478000	22000	17534	220	4246	0	1	19.3	0	1825	100	982	451	1015	267	1796	279	1682	13/100
43		6.02e-08	0.0054	0.0833	1.778	1	1	0.1	2.45e-08	2.45e-08	1500000	1478000	22000	13288	220	8492	0	1	38.6	0	1825	100	943	489	991	155	1754	204	1663	37/100
44		6.02e-08	0.0054	0.0833	1.778	0.99	1	0.1	2.45e-08	2.45e-08	1500000	1478000	22000	13288	220	8492	0	1	38.6	0	1825	100	808	430	668	114	1750	257	1719	24/100
45		6.02e-08	0.0054	0.0833	1.778	0.95	1	0.1	2.45e-08	2.45e-08	1500000	1478000	22000	13288	220	8492	0	1	38.6	0	1825	100	952	483	969	133	1814	149	1724	25/100
46		6.02e-08	0.0054	0.0833	1.778	0.8	1	0.1	2.45e-08	2.45e-08	1500000	1478000	22000	13288	220	8492	0	1	38.6	0	1825	100	861	466	825	111	1755	120	1720	31/100
47		6.02e-08	0.0054	0.0833	1.778	1	0.99	0.1	2.45e-08	2.45e-08	1500000	1478000	22000	13288	220	8492	0	1	38.6	0	1825	100	974	419	962	140	1756	314	1686	23/100
48		6.02e-08	0.0054	0.0833	1.778	1	0.95	0.1	2.45e-08	2.45e-08	1500000	1478000	22000	13288	220	8492	0	1	38.6	0	1825	100	959	459	1092	151	1778	218	1638	31/100
49		6.02e-08	0.0054	0.0833	1.778	1	0.8	0.1	2.45e-08	2.45e-08	1500000	1478000	22000	13288	220	8492	0	1	38.6	0	1825	100	989	446	954	323	1764	360	1758	28/100
50		6.02e-08	0.0054	0.0833	1.778	1	1	0.1	2.45e-08	7.95e-05	1500000	1478000	22000	21853	0	147	0	0	0.669	0	1825	100	766	390	719	230	1723	272	1605	46/100
51		6.02e-08	0.0054	0.0833	1.778	1	1	0.1	2.45e-08	7.95e-05	1500000	1478000	22000	21340	0	660	0	0	3	0	1825	100	568	362	480	111	1689	126	1498	93/100
52		6.02e-08	0.0054	0.0833	1.778	1	1	0.1	2.45e-08	7.95e-05	1500000	1478000	22000	19140	0	2860	0	0	13	0	1825	100	236	119	209	82	595	89	539	100/100
53		6.02e-08	0.0054	0.0833	1.778	1	1	0.1	2.45e-08	7.95e-05	1500000	1478000	22000	13508	0	8492	0	0	38.6	0	1825	100	139	47	124	81	411	91	236	100/100

## Sheet: POCU20
Simulation number	Scenario	beta	f	gamma1	g_g	sensitivity	specificity	uptake	sigma_base	sigma_treat	N	S	I	I00	I10	I01	I11	%I10	%I01	%I11	days	iter	Mean	SD	Median	Range.lower	Range.upper	95%ile.lower	95%ile.upper	Resistance
1	POC: Treatment with gepotidacin only if no resistance mutations detected	2.28e-07	0.00274	0.333	1.778	1	1	0.2	2.45e-08	2.45e-08	1500000	1478000	22000	22000	0	0	0	0	0	0	1825	100	NA	NA	NA	NA	NA	NA	NA	0/100
2		2.29e-07	0.0054	0.333	1.778	1	1	0.2	2.45e-08	2.45e-08	1500000	1478000	22000	22000	0	0	0	0	0	0	1825	100	NA	NA	NA	NA	NA	NA	NA	0/100
3		2.29e-07	0.00415	0.333	1.778	1	1	0.2	2.45e-08	2.45e-08	1500000	1478000	22000	22000	0	0	0	0	0	0	1825	100	NA	NA	NA	NA	NA	NA	NA	0/100
4		6.02e-08	0.0054	0.0833	1.778	1	1	0.2	2.45e-08	2.45e-08	1500000	1478000	22000	22000	0	0	0	0	0	0	1825	100	NA	NA	NA	NA	NA	NA	NA	0/100
5		5.56e-08	0.0054	0.07659	1.778	1	1	0.2	2.45e-08	2.45e-08	1500000	1478000	22000	22000	0	0	0	0	0	0	1825	100	NA	NA	NA	NA	NA	NA	NA	0/100
6		1.67e-08	0.0054	0.01917	1.778	1	1	0.2	2.45e-08	2.45e-08	1500000	1478000	22000	22000	0	0	0	0	0	0	1825	100	NA	NA	NA	NA	NA	NA	NA	0/100
7		2.29e-07	0.0054	0.333	1.778	0.99	1	0.2	2.45e-08	2.45e-08	1500000	1478000	22000	22000	0	0	0	0	0	0	1825	100	NA	NA	NA	NA	NA	NA	NA	0/100
8		2.29e-07	0.0054	0.333	1.778	0.95	1	0.2	2.45e-08	2.45e-08	1500000	1478000	22000	22000	0	0	0	0	0	0	1825	100	NA	NA	NA	NA	NA	NA	NA	0/100
9		2.29e-07	0.0054	0.333	1.778	0.8	1	0.2	2.45e-08	2.45e-08	1500000	1478000	22000	22000	0	0	0	0	0	0	1825	100	NA	NA	NA	NA	NA	NA	NA	0/100
10		2.29e-07	0.0054	0.333	1.778	1	0.99	0.2	2.45e-08	2.45e-08	1500000	1478000	22000	22000	0	0	0	0	0	0	1825	100	NA	NA	NA	NA	NA	NA	NA	0/100
11		2.29e-07	0.0054	0.333	1.778	1	0.95	0.2	2.45e-08	2.45e-08	1500000	1478000	22000	22000	0	0	0	0	0	0	1825	100	NA	NA	NA	NA	NA	NA	NA	0/100
12		2.29e-07	0.0054	0.333	1.778	1	0.8	0.2	2.45e-08	2.45e-08	1500000	1478000	22000	22000	0	0	0	0	0	0	1825	100	NA	NA	NA	NA	NA	NA	NA	0/100
13		2.29e-07	0.0054	0.333	1.778	1	1	0.2	3.12e-09	3.12e-09	1500000	1478000	22000	22000	0	0	0	0	0	0	1825	100	NA	NA	NA	NA	NA	NA	NA	0/100
14		2.29e-07	0.0054	0.333	1.778	1	1	0.2	2.45e-08	7.95e-05	1500000	1478000	22000	22000	0	0	0	0	0	0	1825	100	467	NA	467	467	467	NA	NA	1/100
15		2.29e-07	0.0054	0.333	1.778	1	1	0.2	2.45e-08	0.000966	1500000	1478000	22000	22000	0	0	0	0	0	0	1825	100	388	344	302	34	1647	37	1271	99/100
16		6.02e-08	0.0054	0.0833	1.778	1	1	0.2	2.45e-08	3.12e-09	1500000	1478000	22000	22000	0	0	0	0	0	0	1825	100	NA	NA	NA	NA	NA	NA	NA	0/100
17		6.02e-08	0.0054	0.0833	1.778	1	1	0.2	2.45e-08	7.95e-05	1500000	1478000	22000	22000	0	0	0	0	0	0	1825	100	1202	647	1488	462	1657	513	1648	3/100
18		6.02e-08	0.0054	0.0833	1.778	1	1	0.2	2.45e-08	0.000966	1500000	1478000	22000	22000	0	0	0	0	0	0	1825	100	705	503	576	106	1801	118	1759	75/100
19		6.02e-08	0.0054	0.0833	1.778	1	1	0.2	2.45e-08	2.45e-08	1500000	1478000	22000	21982	0	18	0	0	0.06	0	1825	100	NA	NA	NA	NA	NA	NA	NA	0/100
20		6.02e-08	0.0054	0.0833	1.778	1	1	0.2	2.45e-08	2.45e-08	1500000	1478000	22000	21965	0	35	0	0	0.18	0	1825	100	NA	NA	NA	NA	NA	NA	NA	0/100
21		6.02e-08	0.0054	0.0833	1.778	1	1	0.2	2.45e-08	2.45e-08	1500000	1478000	22000	21898	0	102	0	0	0.462	0	1825	100	NA	NA	NA	NA	NA	NA	NA	0/100
22		6.02e-08	0.0054	0.0833	1.778	1	1	0.2	2.45e-08	2.45e-08	1500000	1478000	22000	21853	0	147	0	0	0.669	0	1825	100	NA	NA	NA	NA	NA	NA	NA	0/100
23		6.02e-08	0.0054	0.0833	1.778	1	1	0.2	2.45e-08	2.45e-08	1500000	1478000	22000	21560	0	440	0	0	2	0	1825	100	1486	353	1486	1236	1736	1249	1723	2/100
24		6.02e-08	0.0054	0.0833	1.778	1	1	0.2	2.45e-08	2.45e-08	1500000	1478000	22000	21362	0	638	0	0	2.9	0	1825	100	1461	NA	1461	1461	1461	NA	NA	1/100
25		6.02e-08	0.0054	0.0833	1.778	1	1	0.2	2.45e-08	2.45e-08	1500000	1478000	22000	21340	0	660	0	0	3	0	1825	100	1116	NA	1116	1116	1116	NA	NA	1/100
26		6.02e-08	0.0054	0.0833	1.778	1	1	0.2	2.45e-08	2.45e-08	1500000	1478000	22000	20702	0	1298	0	0	5.9	0	1825	100	662	694	414	138	1683	155	1592	4/100
27		6.02e-08	0.0054	0.0833	1.778	1	1	0.2	2.45e-08	2.45e-08	1500000	1478000	22000	20570	0	1430	0	0	6.5	0	1825	100	1041	336	1120	614	1311	638	1311	4/100
28		6.02e-08	0.0054	0.0833	1.778	1	1	0.2	2.45e-08	2.45e-08	1500000	1478000	22000	19140	0	2860	0	0	13	0	1825	100	1109	569	1181	279	1792	325	1765	6/100
29		6.02e-08	0.0054	0.0833	1.778	1	1	0.2	2.45e-08	2.45e-08	1500000	1478000	22000	17754	0	4246	0	0	19.3	0	1825	100	848	503	841	128	1796	157	1758	15/100
30		6.02e-08	0.0054	0.0833	1.778	1	1	0.2	2.45e-08	2.45e-08	1500000	1478000	22000	13508	0	8492	0	0	38.6	0	1825	100	1097	500	1187	216	1806	241	1798	27/100
31		6.02e-08	0.0054	0.0833	1.778	1	1	0.2	2.45e-08	2.45e-08	1500000	1478000	22000	21780	220	0	0	1	0	0	1825	100	NA	NA	NA	NA	NA	NA	NA	0/100
32		6.02e-08	0.0054	0.0833	1.778	1	1	0.2	2.45e-08	2.45e-08	1500000	1478000	22000	21762	220	18	0	1	0.06	0	1825	100	NA	NA	NA	NA	NA	NA	NA	0/100
33		6.02e-08	0.0054	0.0833	1.778	1	1	0.2	2.45e-08	2.45e-08	1500000	1478000	22000	21745	220	35	0	1	0.18	0	1825	100	NA	NA	NA	NA	NA	NA	NA	0/100
34		6.02e-08	0.0054	0.0833	1.778	1	1	0.2	2.45e-08	2.45e-08	1500000	1478000	22000	21678	220	102	0	1	0.462	0	1825	100	NA	NA	NA	NA	NA	NA	NA	0/100
35		6.02e-08	0.0054	0.0833	1.778	1	1	0.2	2.45e-08	2.45e-08	1500000	1478000	22000	21633	220	147	0	1	0.669	0	1825	100	1643	NA	1643	1643	1643	NA	NA	1/100
36		6.02e-08	0.0054	0.0833	1.778	1	1	0.2	2.45e-08	2.45e-08	1500000	1478000	22000	21340	220	440	0	1	2	0	1825	100	1116	NA	1116	1116	1116	NA	NA	1/100
37		6.02e-08	0.0054	0.0833	1.778	1	1	0.2	2.45e-08	2.45e-08	1500000	1478000	22000	21142	220	638	0	1	2.9	0	1825	100	1662	NA	1662	1662	1662	NA	NA	1/100
38		6.02e-08	0.0054	0.0833	1.778	1	1	0.2	2.45e-08	2.45e-08	1500000	1478000	22000	21120	220	660	0	1	3	0	1825	100	1096	512	950	433	1627	477	1623	5/100
39		6.02e-08	0.0054	0.0833	1.778	1	1	0.2	2.45e-08	2.45e-08	1500000	1478000	22000	20482	220	1298	0	1	5.9	0	1825	100	1115	685	1538	315	1748	319	1743	7/100
40		6.02e-08	0.0054	0.0833	1.778	1	1	0.2	2.45e-08	2.45e-08	1500000	1478000	22000	20350	220	1430	0	1	6.5	0	1825	100	1388	561	1587	568	1810	639	1799	4/100
41		6.02e-08	0.0054	0.0833	1.778	1	1	0.2	2.45e-08	2.45e-08	1500000	1478000	22000	18920	220	2860	0	1	13	0	1825	100	935	618	1047	151	1825	155	1790	14/100
42		6.02e-08	0.0054	0.0833	1.778	1	1	0.2	2.45e-08	2.45e-08	1500000	1478000	22000	17534	220	4246	0	1	19.3	0	1825	100	866	478	855	135	1535	175	1528	12/100
43		6.02e-08	0.0054	0.0833	1.778	1	1	0.2	2.45e-08	2.45e-08	1500000	1478000	22000	13288	220	8492	0	1	38.6	0	1825	100	968	476	929	189	1772	191	1753	28/100
44		6.02e-08	0.0054	0.0833	1.778	0.99	1	0.2	2.45e-08	2.45e-08	1500000	1478000	22000	13288	220	8492	0	1	38.6	0	1825	100	987	430	1064	167	1762	202	1662	35/100
45		6.02e-08	0.0054	0.0833	1.778	0.95	1	0.2	2.45e-08	2.45e-08	1500000	1478000	22000	13288	220	8492	0	1	38.6	0	1825	100	828	468	762	121	1748	135	1718	29/100
46		6.02e-08	0.0054	0.0833	1.778	0.8	1	0.2	2.45e-08	2.45e-08	1500000	1478000	22000	13288	220	8492	0	1	38.6	0	1825	100	987	407	977	146	1800	213	1703	31/100
47		6.02e-08	0.0054	0.0833	1.778	1	0.99	0.2	2.45e-08	2.45e-08	1500000	1478000	22000	13288	220	8492	0	1	38.6	0	1825	100	846	517	768	145	1777	150	1702	25/100
48		6.02e-08	0.0054	0.0833	1.778	1	0.95	0.2	2.45e-08	2.45e-08	1500000	1478000	22000	13288	220	8492	0	1	38.6	0	1825	100	965	440	895	225	1762	318	1737	18/100
49		6.02e-08	0.0054	0.0833	1.778	1	0.8	0.2	2.45e-08	2.45e-08	1500000	1478000	22000	13288	220	8492	0	1	38.6	0	1825	100	1049	538	1156	161	1764	189	1757	22/100
50		6.02e-08	0.0054	0.0833	1.778	1	1	0.2	2.45e-08	7.95e-05	1500000	1478000	22000	21853	0	147	0	0	0.669	0	1825	100	858	489	830	149	1807	154	1678	48/100
51		6.02e-08	0.0054	0.0833	1.778	1	1	0.2	2.45e-08	7.95e-05	1500000	1478000	22000	21340	0	660	0	0	3	0	1825	100	650	428	568	93	1736	128	1674	88/100
52		6.02e-08	0.0054	0.0833	1.778	1	1	0.2	2.45e-08	7.95e-05	1500000	1478000	22000	19140	0	2860	0	0	13	0	1825	100	255	134	213	95	763	114	655	100/100
53		6.02e-08	0.0054	0.0833	1.778	1	1	0.2	2.45e-08	7.95e-05	1500000	1478000	22000	13508	0	8492	0	0	38.6	0	1825	100	151	39	144	91	252	96	237	100/100

## Sheet: POCU30
Simulation number	Scenario	beta	f	gamma1	g_g	sensitivity	specificity	uptake	sigma_base	sigma_treat	N	S	I	I00	I10	I01	I11	%I10	%I01	%I11	days	iter	Mean	SD	Median	Range.lower	Range.upper	95%ile.lower	95%ile.upper	Resistance
1	POC: Treatment with gepotidacin only if no resistance mutations detected	2.28e-07	0.00274	0.333	1.778	1	1	0.3	2.45e-08	2.45e-08	1500000	1478000	22000	22000	0	0	0	0	0	0	1825	100	NA	NA	NA	NA	NA	NA	NA	0/100
2		2.29e-07	0.0054	0.333	1.778	1	1	0.3	2.45e-08	2.45e-08	1500000	1478000	22000	22000	0	0	0	0	0	0	1825	100	NA	NA	NA	NA	NA	NA	NA	0/100
3		2.29e-07	0.00415	0.333	1.778	1	1	0.3	2.45e-08	2.45e-08	1500000	1478000	22000	22000	0	0	0	0	0	0	1825	100	NA	NA	NA	NA	NA	NA	NA	0/100
4		6.02e-08	0.0054	0.0833	1.778	1	1	0.3	2.45e-08	2.45e-08	1500000	1478000	22000	22000	0	0	0	0	0	0	1825	100	NA	NA	NA	NA	NA	NA	NA	0/100
5		5.56e-08	0.0054	0.07659	1.778	1	1	0.3	2.45e-08	2.45e-08	1500000	1478000	22000	22000	0	0	0	0	0	0	1825	100	NA	NA	NA	NA	NA	NA	NA	0/100
6		1.67e-08	0.0054	0.01917	1.778	1	1	0.3	2.45e-08	2.45e-08	1500000	1478000	22000	22000	0	0	0	0	0	0	1825	100	NA	NA	NA	NA	NA	NA	NA	0/100
7		2.29e-07	0.0054	0.333	1.778	0.99	1	0.3	2.45e-08	2.45e-08	1500000	1478000	22000	22000	0	0	0	0	0	0	1825	100	NA	NA	NA	NA	NA	NA	NA	0/100
8		2.29e-07	0.0054	0.333	1.778	0.95	1	0.3	2.45e-08	2.45e-08	1500000	1478000	22000	22000	0	0	0	0	0	0	1825	100	NA	NA	NA	NA	NA	NA	NA	0/100
9		2.29e-07	0.0054	0.333	1.778	0.8	1	0.3	2.45e-08	2.45e-08	1500000	1478000	22000	22000	0	0	0	0	0	0	1825	100	NA	NA	NA	NA	NA	NA	NA	0/100
10		2.29e-07	0.0054	0.333	1.778	1	0.99	0.3	2.45e-08	2.45e-08	1500000	1478000	22000	22000	0	0	0	0	0	0	1825	100	NA	NA	NA	NA	NA	NA	NA	0/100
11		2.29e-07	0.0054	0.333	1.778	1	0.95	0.3	2.45e-08	2.45e-08	1500000	1478000	22000	22000	0	0	0	0	0	0	1825	100	NA	NA	NA	NA	NA	NA	NA	0/100
12		2.29e-07	0.0054	0.333	1.778	1	0.8	0.3	2.45e-08	2.45e-08	1500000	1478000	22000	22000	0	0	0	0	0	0	1825	100	NA	NA	NA	NA	NA	NA	NA	0/100
13		2.29e-07	0.0054	0.333	1.778	1	1	0.3	3.12e-09	3.12e-09	1500000	1478000	22000	22000	0	0	0	0	0	0	1825	100	NA	NA	NA	NA	NA	NA	NA	0/100
14		2.29e-07	0.0054	0.333	1.778	1	1	0.3	2.45e-08	7.95e-05	1500000	1478000	22000	22000	0	0	0	0	0	0	1825	100	471	NA	471	471	471	NA	NA	1/100
15		2.29e-07	0.0054	0.333	1.778	1	1	0.3	2.45e-08	0.000966	1500000	1478000	22000	22000	0	0	0	0	0	0	1825	100	361	351	226	32	1679	43	1281	97/100
16		6.02e-08	0.0054	0.0833	1.778	1	1	0.3	2.45e-08	3.12e-09	1500000	1478000	22000	22000	0	0	0	0	0	0	1825	100	NA	NA	NA	NA	NA	NA	NA	0/100
17		6.02e-08	0.0054	0.0833	1.778	1	1	0.3	2.45e-08	7.95e-05	1500000	1478000	22000	22000	0	0	0	0	0	0	1825	100	1498	NA	1498	1498	1498	NA	NA	1/100
18		6.02e-08	0.0054	0.0833	1.778	1	1	0.3	2.45e-08	0.000966	1500000	1478000	22000	22000	0	0	0	0	0	0	1825	100	763	469	703	126	1699	133	1656	71/100
19		6.02e-08	0.0054	0.0833	1.778	1	1	0.3	2.45e-08	2.45e-08	1500000	1478000	22000	21982	0	18	0	0	0.06	0	1825	100	NA	NA	NA	NA	NA	NA	NA	0/100
20		6.02e-08	0.0054	0.0833	1.778	1	1	0.3	2.45e-08	2.45e-08	1500000	1478000	22000	21965	0	35	0	0	0.18	0	1825	100	NA	NA	NA	NA	NA	NA	NA	0/100
21		6.02e-08	0.0054	0.0833	1.778	1	1	0.3	2.45e-08	2.45e-08	1500000	1478000	22000	21898	0	102	0	0	0.462	0	1825	100	NA	NA	NA	NA	NA	NA	NA	0/100
22		6.02e-08	0.0054	0.0833	1.778	1	1	0.3	2.45e-08	2.45e-08	1500000	1478000	22000	21853	0	147	0	0	0.669	0	1825	100	NA	NA	NA	NA	NA	NA	NA	0/100
23		6.02e-08	0.0054	0.0833	1.778	1	1	0.3	2.45e-08	2.45e-08	1500000	1478000	22000	21560	0	440	0	0	2	0	1825	100	1003	NA	1003	287	1717	NA	NA	2/100
24		6.02e-08	0.0054	0.0833	1.778	1	1	0.3	2.45e-08	2.45e-08	1500000	1478000	22000	21362	0	638	0	0	2.9	0	1825	100	1451	NA	1451	1451	1451	NA	NA	1/100
25		6.02e-08	0.0054	0.0833	1.778	1	1	0.3	2.45e-08	2.45e-08	1500000	1478000	22000	21340	0	660	0	0	3	0	1825	100	668	NA	668	196	1141	NA	NA	2/100
26		6.02e-08	0.0054	0.0833	1.778	1	1	0.3	2.45e-08	2.45e-08	1500000	1478000	22000	20702	0	1298	0	0	5.9	0	1825	100	565	NA	565	125	1005	NA	NA	2/100
27		6.02e-08	0.0054	0.0833	1.778	1	1	0.3	2.45e-08	2.45e-08	1500000	1478000	22000	20570	0	1430	0	0	6.5	0	1825	100	606	NA	606	606	606	NA	NA	1/100
28		6.02e-08	0.0054	0.0833	1.778	1	1	0.3	2.45e-08	2.45e-08	1500000	1478000	22000	19140	0	2860	0	0	13	0	1825	100	852	528	756	379	1422	398	1389	3/100
29		6.02e-08	0.0054	0.0833	1.778	1	1	0.3	2.45e-08	2.45e-08	1500000	1478000	22000	17754	0	4246	0	0	19.3	0	1825	100	790	372	771	324	1520	340	1437	12/100
30		6.02e-08	0.0054	0.0833	1.778	1	1	0.3	2.45e-08	2.45e-08	1500000	1478000	22000	13508	0	8492	0	0	38.6	0	1825	100	867	514	907	161	1816	189	1696	28/100
31		6.02e-08	0.0054	0.0833	1.778	1	1	0.3	2.45e-08	2.45e-08	1500000	1478000	22000	21780	220	0	0	1	0	0	1825	100	NA	NA	NA	NA	NA	NA	NA	0/100
32		6.02e-08	0.0054	0.0833	1.778	1	1	0.3	2.45e-08	2.45e-08	1500000	1478000	22000	21762	220	18	0	1	0.06	0	1825	100	NA	NA	NA	NA	NA	NA	NA	0/100
33		6.02e-08	0.0054	0.0833	1.778	1	1	0.3	2.45e-08	2.45e-08	1500000	1478000	22000	21745	220	35	0	1	0.18	0	1825	100	NA	NA	NA	NA	NA	NA	NA	0/100
34		6.02e-08	0.0054	0.0833	1.778	1	1	0.3	2.45e-08	2.45e-08	1500000	1478000	22000	21678	220	102	0	1	0.462	0	1825	100	527	NA	527	438	615	NA	NA	2/100
35		6.02e-08	0.0054	0.0833	1.778	1	1	0.3	2.45e-08	2.45e-08	1500000	1478000	22000	21633	220	147	0	1	0.669	0	1825	100	1679	NA	1679	1679	1679	NA	NA	1/100
36		6.02e-08	0.0054	0.0833	1.778	1	1	0.3	2.45e-08	2.45e-08	1500000	1478000	22000	21340	220	440	0	1	2	0	1825	100	668	NA	668	196	1141	220	1117	2/100
37		6.02e-08	0.0054	0.0833	1.778	1	1	0.3	2.45e-08	2.45e-08	1500000	1478000	22000	21142	220	638	0	1	2.9	0	1825	100	554	459	377	211	1075	219	1040	3/100
38		6.02e-08	0.0054	0.0833	1.778	1	1	0.3	2.45e-08	2.45e-08	1500000	1478000	22000	21120	220	660	0	1	3	0	1825	100	1314	NA	1314	969	1659	NA	NA	2/100
39		6.02e-08	0.0054	0.0833	1.778	1	1	0.3	2.45e-08	2.45e-08	1500000	1478000	22000	20482	220	1298	0	1	5.9	0	1825	100	1177	807	1760	277	1776	280	1774	5/100
40		6.02e-08	0.0054	0.0833	1.778	1	1	0.3	2.45e-08	2.45e-08	1500000	1478000	22000	20350	220	1430	0	1	6.5	0	1825	100	1006	493	927	444	1751	460	1723	8/100
41		6.02e-08	0.0054	0.0833	1.778	1	1	0.3	2.45e-08	2.45e-08	1500000	1478000	22000	18920	220	2860	0	1	13	0	1825	100	1109	489	1125	200	1772	216	1727	12/100
42		6.02e-08	0.0054	0.0833	1.778	1	1	0.3	2.45e-08	2.45e-08	1500000	1478000	22000	17534	220	4246	0	1	19.3	0	1825	100	1007	528	1114	123	1821	154	1776	13/100
43		6.02e-08	0.0054	0.0833	1.778	1	1	0.3	2.45e-08	2.45e-08	1500000	1478000	22000	13288	220	8492	0	1	38.6	0	1825	100	1003	514	963	210	1772	309	1749	21/100
44		6.02e-08	0.0054	0.0833	1.778	0.99	1	0.3	2.45e-08	2.45e-08	1500000	1478000	22000	13288	220	8492	0	1	38.6	0	1825	100	1015	558	1002	151	1804	164	1788	17/100
45		6.02e-08	0.0054	0.0833	1.778	0.95	1	0.3	2.45e-08	2.45e-08	1500000	1478000	22000	13288	220	8492	0	1	38.6	0	1825	100	942	427	938	254	1743	343	1659	26/100
46		6.02e-08	0.0054	0.0833	1.778	0.8	1	0.3	2.45e-08	2.45e-08	1500000	1478000	22000	13288	220	8492	0	1	38.6	0	1825	100	950	471	937	233	1769	244	1692	25/100
47		6.02e-08	0.0054	0.0833	1.778	1	0.99	0.3	2.45e-08	2.45e-08	1500000	1478000	22000	13288	220	8492	0	1	38.6	0	1825	100	799	510	667	153	1775	173	1753	23/100
48		6.02e-08	0.0054	0.0833	1.778	1	0.95	0.3	2.45e-08	2.45e-08	1500000	1478000	22000	13288	220	8492	0	1	38.6	0	1825	100	675	437	535	175	1776	186	1598	17/100
49		6.02e-08	0.0054	0.0833	1.778	1	0.8	0.3	2.45e-08	2.45e-08	1500000	1478000	22000	13288	220	8492	0	1	38.6	0	1825	100	1058	492	1120	124	1816	135	1782	29/100
50		6.02e-08	0.0054	0.0833	1.778	1	1	0.3	2.45e-08	7.95e-05	1500000	1478000	22000	21853	0	147	0	0	0.669	0	1825	100	855	424	855	148	1788	216	1713	31/100
51		6.02e-08	0.0054	0.0833	1.778	1	1	0.3	2.45e-08	7.95e-05	1500000	1478000	22000	21340	0	660	0	0	3	0	1825	100	689	430	615	151	1721	169	1592	86/100
52		6.02e-08	0.0054	0.0833	1.778	1	1	0.3	2.45e-08	7.95e-05	1500000	1478000	22000	19140	0	2860	0	0	13	0	1825	100	357	233	278	102	1256	121	994	100/100
53		6.02e-08	0.0054	0.0833	1.778	1	1	0.3	2.45e-08	7.95e-05	1500000	1478000	22000	13508	0	8492	0	0	38.6	0	1825	100	186	76	161	102	535	108	395	100/100

## Sheet: POCU40
Simulation number	Scenario	beta	f	gamma1	g_g	sensitivity	specificity	uptake	sigma_base	sigma_treat	N	S	I	I00	I10	I01	I11	%I10	%I01	%I11	days	iter	Mean	SD	Median	Range.lower	Range.upper	95%ile.lower	95%ile.upper	Resistance
1	POC: Treatment with gepotidacin only if no resistance mutations detected	2.28e-07	0.00274	0.333	1.778	1	1	0.4	2.45e-08	2.45e-08	1500000	1478000	22000	22000	0	0	0	0	0	0	1825	100	NA	NA	NA	NA	NA	NA	NA	0/100
2		2.29e-07	0.0054	0.333	1.778	1	1	0.4	2.45e-08	2.45e-08	1500000	1478000	22000	22000	0	0	0	0	0	0	1825	100	NA	NA	NA	NA	NA	NA	NA	0/100
3		2.29e-07	0.00415	0.333	1.778	1	1	0.4	2.45e-08	2.45e-08	1500000	1478000	22000	22000	0	0	0	0	0	0	1825	100	NA	NA	NA	NA	NA	NA	NA	0/100
4		6.02e-08	0.0054	0.0833	1.778	1	1	0.4	2.45e-08	2.45e-08	1500000	1478000	22000	22000	0	0	0	0	0	0	1825	100	NA	NA	NA	NA	NA	NA	NA	0/100
5		5.56e-08	0.0054	0.07659	1.778	1	1	0.4	2.45e-08	2.45e-08	1500000	1478000	22000	22000	0	0	0	0	0	0	1825	100	NA	NA	NA	NA	NA	NA	NA	0/100
6		1.67e-08	0.0054	0.01917	1.778	1	1	0.4	2.45e-08	2.45e-08	1500000	1478000	22000	22000	0	0	0	0	0	0	1825	100	NA	NA	NA	NA	NA	NA	NA	0/100
7		2.29e-07	0.0054	0.333	1.778	0.99	1	0.4	2.45e-08	2.45e-08	1500000	1478000	22000	22000	0	0	0	0	0	0	1825	100	NA	NA	NA	NA	NA	NA	NA	0/100
8		2.29e-07	0.0054	0.333	1.778	0.95	1	0.4	2.45e-08	2.45e-08	1500000	1478000	22000	22000	0	0	0	0	0	0	1825	100	NA	NA	NA	NA	NA	NA	NA	0/100
9		2.29e-07	0.0054	0.333	1.778	0.8	1	0.4	2.45e-08	2.45e-08	1500000	1478000	22000	22000	0	0	0	0	0	0	1825	100	NA	NA	NA	NA	NA	NA	NA	0/100
10		2.29e-07	0.0054	0.333	1.778	1	0.99	0.4	2.45e-08	2.45e-08	1500000	1478000	22000	22000	0	0	0	0	0	0	1825	100	NA	NA	NA	NA	NA	NA	NA	0/100
11		2.29e-07	0.0054	0.333	1.778	1	0.95	0.4	2.45e-08	2.45e-08	1500000	1478000	22000	22000	0	0	0	0	0	0	1825	100	NA	NA	NA	NA	NA	NA	NA	0/100
12		2.29e-07	0.0054	0.333	1.778	1	0.8	0.4	2.45e-08	2.45e-08	1500000	1478000	22000	22000	0	0	0	0	0	0	1825	100	NA	NA	NA	NA	NA	NA	NA	0/100
13		2.29e-07	0.0054	0.333	1.778	1	1	0.4	3.12e-09	3.12e-09	1500000	1478000	22000	22000	0	0	0	0	0	0	1825	100	NA	NA	NA	NA	NA	NA	NA	0/100
14		2.29e-07	0.0054	0.333	1.778	1	1	0.4	2.45e-08	7.95e-05	1500000	1478000	22000	22000	0	0	0	0	0	0	1825	100	NA	NA	NA	NA	NA	NA	NA	0/100
15		2.29e-07	0.0054	0.333	1.778	1	1	0.4	2.45e-08	0.000966	1500000	1478000	22000	22000	0	0	0	0	0	0	1825	100	497	359	431	53	1753	58	1436	97/100
16		6.02e-08	0.0054	0.0833	1.778	1	1	0.4	2.45e-08	3.12e-09	1500000	1478000	22000	22000	0	0	0	0	0	0	1825	100	NA	NA	NA	NA	NA	NA	NA	0/100
17		6.02e-08	0.0054	0.0833	1.778	1	1	0.4	2.45e-08	7.95e-05	1500000	1478000	22000	22000	0	0	0	0	0	0	1825	100	1595	NA	1595	1507	1683	NA	NA	2/100
18		6.02e-08	0.0054	0.0833	1.778	1	1	0.4	2.45e-08	0.000966	1500000	1478000	22000	22000	0	0	0	0	0	0	1825	100	921	479	877	167	1814	202	1710	77/100
19		6.02e-08	0.0054	0.0833	1.778	1	1	0.4	2.45e-08	2.45e-08	1500000	1478000	22000	21982	0	18	0	0	0.06	0	1825	100	NA	NA	NA	NA	NA	NA	NA	0/100
20		6.02e-08	0.0054	0.0833	1.778	1	1	0.4	2.45e-08	2.45e-08	1500000	1478000	22000	21965	0	35	0	0	0.18	0	1825	100	NA	NA	NA	NA	NA	NA	NA	0/100
21		6.02e-08	0.0054	0.0833	1.778	1	1	0.4	2.45e-08	2.45e-08	1500000	1478000	22000	21898	0	102	0	0	0.462	0	1825	100	NA	NA	NA	NA	NA	NA	NA	0/100
22		6.02e-08	0.0054	0.0833	1.778	1	1	0.4	2.45e-08	2.45e-08	1500000	1478000	22000	21853	0	147	0	0	0.669	0	1825	100	NA	NA	NA	NA	NA	NA	NA	0/100
23		6.02e-08	0.0054	0.0833	1.778	1	1	0.4	2.45e-08	2.45e-08	1500000	1478000	22000	21560	0	440	0	0	2	0	1825	100	1215	698	1487	420	1728	474	1717	3/100
24		6.02e-08	0.0054	0.0833	1.778	1	1	0.4	2.45e-08	2.45e-08	1500000	1478000	22000	21362	0	638	0	0	2.9	0	1825	100	562	NA	562	562	562	NA	NA	1/100
25		6.02e-08	0.0054	0.0833	1.778	1	1	0.4	2.45e-08	2.45e-08	1500000	1478000	22000	21340	0	660	0	0	3	0	1825	100	1147	NA	1147	1147	1147	NA	NA	1/100
26		6.02e-08	0.0054	0.0833	1.778	1	1	0.4	2.45e-08	2.45e-08	1500000	1478000	22000	20702	0	1298	0	0	5.9	0	1825	100	990	NA	990	336	1643	NA	NA	2/100
27		6.02e-08	0.0054	0.0833	1.778	1	1	0.4	2.45e-08	2.45e-08	1500000	1478000	22000	20570	0	1430	0	0	6.5	0	1825	100	1594	NA	1594	1442	1746	NA	NA	2/100
28		6.02e-08	0.0054	0.0833	1.778	1	1	0.4	2.45e-08	2.45e-08	1500000	1478000	22000	19140	0	2860	0	0	13	0	1825	100	970	365	903	521	1390	543	1380	5/100
29		6.02e-08	0.0054	0.0833	1.778	1	1	0.4	2.45e-08	2.45e-08	1500000	1478000	22000	17754	0	4246	0	0	19.3	0	1825	100	980	453	983	399	1818	412	1709	10/100
30		6.02e-08	0.0054	0.0833	1.778	1	1	0.4	2.45e-08	2.45e-08	1500000	1478000	22000	13508	0	8492	0	0	38.6	0	1825	100	1192	539	1335	178	1818	212	1786	19/100
31		6.02e-08	0.0054	0.0833	1.778	1	1	0.4	2.45e-08	2.45e-08	1500000	1478000	22000	21780	220	0	0	1	0	0	1825	100	NA	NA	NA	NA	NA	NA	NA	0/100
32		6.02e-08	0.0054	0.0833	1.778	1	1	0.4	2.45e-08	2.45e-08	1500000	1478000	22000	21762	220	18	0	1	0.06	0	1825	100	NA	NA	NA	NA	NA	NA	NA	0/100
33		6.02e-08	0.0054	0.0833	1.778	1	1	0.4	2.45e-08	2.45e-08	1500000	1478000	22000	21745	220	35	0	1	0.18	0	1825	100	NA	NA	NA	NA	NA	NA	NA	0/100
34		6.02e-08	0.0054	0.0833	1.778	1	1	0.4	2.45e-08	2.45e-08	1500000	1478000	22000	21678	220	102	0	1	0.462	0	1825	100	NA	NA	NA	NA	NA	NA	NA	0/100
35		6.02e-08	0.0054	0.0833	1.778	1	1	0.4	2.45e-08	2.45e-08	1500000	1478000	22000	21633	220	147	0	1	0.669	0	1825	100	1703	NA	1703	1703	1703	NA	NA	1/100
36		6.02e-08	0.0054	0.0833	1.778	1	1	0.4	2.45e-08	2.45e-08	1500000	1478000	22000	21340	220	440	0	1	2	0	1825	100	1148	NA	1148	1148	1148	NA	NA	1/100
37		6.02e-08	0.0054	0.0833	1.778	1	1	0.4	2.45e-08	2.45e-08	1500000	1478000	22000	21142	220	638	0	1	2.9	0	1825	100	925	NA	925	457	1393	NA	NA	2/100
38		6.02e-08	0.0054	0.0833	1.778	1	1	0.4	2.45e-08	2.45e-08	1500000	1478000	22000	21120	220	660	0	1	3	0	1825	100	669	NA	669	455	883	NA	NA	2/100
39		6.02e-08	0.0054	0.0833	1.778	1	1	0.4	2.45e-08	2.45e-08	1500000	1478000	22000	20482	220	1298	0	1	5.9	0	1825	100	1154	467	1207	632	1570	652	1566	4/100
40		6.02e-08	0.0054	0.0833	1.778	1	1	0.4	2.45e-08	2.45e-08	1500000	1478000	22000	20350	220	1430	0	1	6.5	0	1825	100	842	513	693	295	1649	325	1582	5/100
41		6.02e-08	0.0054	0.0833	1.778	1	1	0.4	2.45e-08	2.45e-08	1500000	1478000	22000	18920	220	2860	0	1	13	0	1825	100	732	556	686	204	1352	213	1329	4/100
42		6.02e-08	0.0054	0.0833	1.778	1	1	0.4	2.45e-08	2.45e-08	1500000	1478000	22000	17534	220	4246	0	1	19.3	0	1825	100	899	539	924	165	1772	200	1743	13/100
43		6.02e-08	0.0054	0.0833	1.778	1	1	0.4	2.45e-08	2.45e-08	1500000	1478000	22000	13288	220	8492	0	1	38.6	0	1825	100	1123	541	1218	245	1782	304	1759	20/100
44		6.02e-08	0.0054	0.0833	1.778	0.99	1	0.4	2.45e-08	2.45e-08	1500000	1478000	22000	13288	220	8492	0	1	38.6	0	1825	100	846	486	785	141	1670	155	1609	17/100
45		6.02e-08	0.0054	0.0833	1.778	0.95	1	0.4	2.45e-08	2.45e-08	1500000	1478000	22000	13288	220	8492	0	1	38.6	0	1825	100	986	410	954	327	1770	328	1730	18/100
46		6.02e-08	0.0054	0.0833	1.778	0.8	1	0.4	2.45e-08	2.45e-08	1500000	1478000	22000	13288	220	8492	0	1	38.6	0	1825	100	906	606	847	184	1735	198	1734	10/100
47		6.02e-08	0.0054	0.0833	1.778	1	0.99	0.4	2.45e-08	2.45e-08	1500000	1478000	22000	13288	220	8492	0	1	38.6	0	1825	100	854	481	772	229	1807	244	1677	19/100
48		6.02e-08	0.0054	0.0833	1.778	1	0.95	0.4	2.45e-08	2.45e-08	1500000	1478000	22000	13288	220	8492	0	1	38.6	0	1825	100	984	532	1049	126	1804	136	1794	22/100
49		6.02e-08	0.0054	0.0833	1.778	1	0.8	0.4	2.45e-08	2.45e-08	1500000	1478000	22000	13288	220	8492	0	1	38.6	0	1825	100	1018	484	1029	221	1820	329	1758	22/100
50		6.02e-08	0.0054	0.0833	1.778	1	1	0.4	2.45e-08	7.95e-05	1500000	1478000	22000	21853	0	147	0	0	0.669	0	1825	100	1192	412	1220	446	1777	501	1757	21/100
51		6.02e-08	0.0054	0.0833	1.778	1	1	0.4	2.45e-08	7.95e-05	1500000	1478000	22000	21340	0	660	0	0	3	0	1825	100	775	457	647	160	1722	178	1705	73/100
52		6.02e-08	0.0054	0.0833	1.778	1	1	0.4	2.45e-08	7.95e-05	1500000	1478000	22000	19140	0	2860	0	0	13	0	1825	100	422	284	332	124	1739	155	1101	100/100
53		6.02e-08	0.0054	0.0833	1.778	1	1	0.4	2.45e-08	7.95e-05	1500000	1478000	22000	13508	0	8492	0	0	38.6	0	1825	100	240	99	212	107	579	122	519	100/100

## Sheet: POCU50
Simulation number	Scenario	beta	f	gamma1	g_g	sensitivity	specificity	uptake	sigma_base	sigma_treat	N	S	I	I00	I10	I01	I11	%I10	%I01	%I11	days	iter	Mean	SD	Median	Range.lower	Range.upper	95%ile.lower	95%ile.upper	Resistance
1	POC: Treatment with gepotidacin only if no resistance mutations detected	2.28e-07	0.00274	0.333	1.778	1	1	0.5	2.45e-08	2.45e-08	1500000	1478000	22000	22000	0	0	0	0	0	0	1825	100	NA	NA	NA	NA	NA	NA	NA	0/100
2		2.29e-07	0.0054	0.333	1.778	1	1	0.5	2.45e-08	2.45e-08	1500000	1478000	22000	22000	0	0	0	0	0	0	1825	100	NA	NA	NA	NA	NA	NA	NA	0/100
3		2.29e-07	0.00415	0.333	1.778	1	1	0.5	2.45e-08	2.45e-08	1500000	1478000	22000	22000	0	0	0	0	0	0	1825	100	NA	NA	NA	NA	NA	NA	NA	0/100
4		6.02e-08	0.0054	0.0833	1.778	1	1	0.5	2.45e-08	2.45e-08	1500000	1478000	22000	22000	0	0	0	0	0	0	1825	100	NA	NA	NA	NA	NA	NA	NA	0/100
5		5.56e-08	0.0054	0.07659	1.778	1	1	0.5	2.45e-08	2.45e-08	1500000	1478000	22000	22000	0	0	0	0	0	0	1825	100	NA	NA	NA	NA	NA	NA	NA	0/100
6		1.67e-08	0.0054	0.01917	1.778	1	1	0.5	2.45e-08	2.45e-08	1500000	1478000	22000	22000	0	0	0	0	0	0	1825	100	NA	NA	NA	NA	NA	NA	NA	0/100
7		2.29e-07	0.0054	0.333	1.778	0.99	1	0.5	2.45e-08	2.45e-08	1500000	1478000	22000	22000	0	0	0	0	0	0	1825	100	NA	NA	NA	NA	NA	NA	NA	0/100
8		2.29e-07	0.0054	0.333	1.778	0.95	1	0.5	2.45e-08	2.45e-08	1500000	1478000	22000	22000	0	0	0	0	0	0	1825	100	NA	NA	NA	NA	NA	NA	NA	0/100
9		2.29e-07	0.0054	0.333	1.778	0.8	1	0.5	2.45e-08	2.45e-08	1500000	1478000	22000	22000	0	0	0	0	0	0	1825	100	NA	NA	NA	NA	NA	NA	NA	0/100
10		2.29e-07	0.0054	0.333	1.778	1	0.99	0.5	2.45e-08	2.45e-08	1500000	1478000	22000	22000	0	0	0	0	0	0	1825	100	NA	NA	NA	NA	NA	NA	NA	0/100
11		2.29e-07	0.0054	0.333	1.778	1	0.95	0.5	2.45e-08	2.45e-08	1500000	1478000	22000	22000	0	0	0	0	0	0	1825	100	NA	NA	NA	NA	NA	NA	NA	0/100
12		2.29e-07	0.0054	0.333	1.778	1	0.8	0.5	2.45e-08	2.45e-08	1500000	1478000	22000	22000	0	0	0	0	0	0	1825	100	NA	NA	NA	NA	NA	NA	NA	0/100
13		2.29e-07	0.0054	0.333	1.778	1	1	0.5	3.12e-09	3.12e-09	1500000	1478000	22000	22000	0	0	0	0	0	0	1825	100	NA	NA	NA	NA	NA	NA	NA	0/100
14		2.29e-07	0.0054	0.333	1.778	1	1	0.5	2.45e-08	7.95e-05	1500000	1478000	22000	22000	0	0	0	0	0	0	1825	100	NA	NA	NA	NA	NA	NA	NA	0/100
15		2.29e-07	0.0054	0.333	1.778	1	1	0.5	2.45e-08	0.000966	1500000	1478000	22000	22000	0	0	0	0	0	0	1825	100	509	402	415	41	1555	52	1475	97/100
16		6.02e-08	0.0054	0.0833	1.778	1	1	0.5	2.45e-08	3.12e-09	1500000	1478000	22000	22000	0	0	0	0	0	0	1825	100	NA	NA	NA	NA	NA	NA	NA	0/100
17		6.02e-08	0.0054	0.0833	1.778	1	1	0.5	2.45e-08	7.95e-05	1500000	1478000	22000	22000	0	0	0	0	0	0	1825	100	1638	NA	1638	1543	1734	NA	NA	2/100
18		6.02e-08	0.0054	0.0833	1.778	1	1	0.5	2.45e-08	0.000966	1500000	1478000	22000	22000	0	0	0	0	0	0	1825	100	880	475	768	170	1816	225	1765	61/100
19		6.02e-08	0.0054	0.0833	1.778	1	1	0.5	2.45e-08	2.45e-08	1500000	1478000	22000	21982	0	18	0	0	0.06	0	1825	100	NA	NA	NA	NA	NA	NA	NA	0/100
20		6.02e-08	0.0054	0.0833	1.778	1	1	0.5	2.45e-08	2.45e-08	1500000	1478000	22000	21965	0	35	0	0	0.18	0	1825	100	NA	NA	NA	NA	NA	NA	NA	0/100
21		6.02e-08	0.0054	0.0833	1.778	1	1	0.5	2.45e-08	2.45e-08	1500000	1478000	22000	21898	0	102	0	0	0.462	0	1825	100	NA	NA	NA	NA	NA	NA	NA	0/100
22		6.02e-08	0.0054	0.0833	1.778	1	1	0.5	2.45e-08	2.45e-08	1500000	1478000	22000	21853	0	147	0	0	0.669	0	1825	100	NA	NA	NA	NA	NA	NA	NA	0/100
23		6.02e-08	0.0054	0.0833	1.778	1	1	0.5	2.45e-08	2.45e-08	1500000	1478000	22000	21560	0	440	0	0	2	0	1825	100	NA	NA	NA	NA	NA	NA	NA	0/100
24		6.02e-08	0.0054	0.0833	1.778	1	1	0.5	2.45e-08	2.45e-08	1500000	1478000	22000	21362	0	638	0	0	2.9	0	1825	100	1068	NA	1068	1068	1068	NA	NA	1/100
25		6.02e-08	0.0054	0.0833	1.778	1	1	0.5	2.45e-08	2.45e-08	1500000	1478000	22000	21340	0	660	0	0	3	0	1825	100	734	NA	734	300	1168	321	1146	2/100
26		6.02e-08	0.0054	0.0833	1.778	1	1	0.5	2.45e-08	2.45e-08	1500000	1478000	22000	20702	0	1298	0	0	5.9	0	1825	100	692	577	565	210	1303	227	1266	3/100
27		6.02e-08	0.0054	0.0833	1.778	1	1	0.5	2.45e-08	2.45e-08	1500000	1478000	22000	20570	0	1430	0	0	6.5	0	1825	100	NA	NA	NA	NA	NA	NA	NA	0/100
28		6.02e-08	0.0054	0.0833	1.778	1	1	0.5	2.45e-08	2.45e-08	1500000	1478000	22000	19140	0	2860	0	0	13	0	1825	100	1165	485	1257	640	1596	671	1579	3/100
29		6.02e-08	0.0054	0.0833	1.778	1	1	0.5	2.45e-08	2.45e-08	1500000	1478000	22000	17754	0	4246	0	0	19.3	0	1825	100	1045	544	927	445	1807	456	1802	9/100
30		6.02e-08	0.0054	0.0833	1.778	1	1	0.5	2.45e-08	2.45e-08	1500000	1478000	22000	13508	0	8492	0	0	38.6	0	1825	100	998	480	959	239	1745	248	1736	15/100
31		6.02e-08	0.0054	0.0833	1.778	1	1	0.5	2.45e-08	2.45e-08	1500000	1478000	22000	21780	220	0	0	1	0	0	1825	100	NA	NA	NA	NA	NA	NA	NA	0/100
32		6.02e-08	0.0054	0.0833	1.778	1	1	0.5	2.45e-08	2.45e-08	1500000	1478000	22000	21762	220	18	0	1	0.06	0	1825	100	NA	NA	NA	NA	NA	NA	NA	0/100
33		6.02e-08	0.0054	0.0833	1.778	1	1	0.5	2.45e-08	2.45e-08	1500000	1478000	22000	21745	220	35	0	1	0.18	0	1825	100	NA	NA	NA	NA	NA	NA	NA	0/100
34		6.02e-08	0.0054	0.0833	1.778	1	1	0.5	2.45e-08	2.45e-08	1500000	1478000	22000	21678	220	102	0	1	0.462	0	1825	100	648	NA	648	648	648	NA	NA	1/100
35		6.02e-08	0.0054	0.0833	1.778	1	1	0.5	2.45e-08	2.45e-08	1500000	1478000	22000	21633	220	147	0	1	0.669	0	1825	100	1750	NA	1750	1750	1750	NA	NA	1/100
36		6.02e-08	0.0054	0.0833	1.778	1	1	0.5	2.45e-08	2.45e-08	1500000	1478000	22000	21340	220	440	0	1	2	0	1825	100	734	NA	734	300	1168	NA	NA	2/100
37		6.02e-08	0.0054	0.0833	1.778	1	1	0.5	2.45e-08	2.45e-08	1500000	1478000	22000	21142	220	638	0	1	2.9	0	1825	100	777	NA	777	777	777	NA	NA	1/100
38		6.02e-08	0.0054	0.0833	1.778	1	1	0.5	2.45e-08	2.45e-08	1500000	1478000	22000	21120	220	660	0	1	3	0	1825	100	1001	743	1177	186	1639	235	1616	3/100
39		6.02e-08	0.0054	0.0833	1.778	1	1	0.5	2.45e-08	2.45e-08	1500000	1478000	22000	20482	220	1298	0	1	5.9	0	1825	100	709	617	550	213	1523	216	1473	4/100
40		6.02e-08	0.0054	0.0833	1.778	1	1	0.5	2.45e-08	2.45e-08	1500000	1478000	22000	20350	220	1430	0	1	6.5	0	1825	100	317	NA	317	236	397	NA	NA	2/100
41		6.02e-08	0.0054	0.0833	1.778	1	1	0.5	2.45e-08	2.45e-08	1500000	1478000	22000	18920	220	2860	0	1	13	0	1825	100	1248	496	1367	215	1653	345	1650	7/100
42		6.02e-08	0.0054	0.0833	1.778	1	1	0.5	2.45e-08	2.45e-08	1500000	1478000	22000	17534	220	4246	0	1	19.3	0	1825	100	694	423	453	327	1235	328	1231	7/100
43		6.02e-08	0.0054	0.0833	1.778	1	1	0.5	2.45e-08	2.45e-08	1500000	1478000	22000	13288	220	8492	0	1	38.6	0	1825	100	910	479	1000	426	1685	429	1660	13/100
44		6.02e-08	0.0054	0.0833	1.778	0.99	1	0.5	2.45e-08	2.45e-08	1500000	1478000	22000	13288	220	8492	0	1	38.6	0	1825	100	1029	545	975	311	1804	311	1762	19/100
45		6.02e-08	0.0054	0.0833	1.778	0.95	1	0.5	2.45e-08	2.45e-08	1500000	1478000	22000	13288	220	8492	0	1	38.6	0	1825	100	1084	592	1081	154	1823	181	1809	23/100
46		6.02e-08	0.0054	0.0833	1.778	0.8	1	0.5	2.45e-08	2.45e-08	1500000	1478000	22000	13288	220	8492	0	1	38.6	0	1825	100	1121	534	1378	179	1643	210	1643	11/100
47		6.02e-08	0.0054	0.0833	1.778	1	0.99	0.5	2.45e-08	2.45e-08	1500000	1478000	22000	13288	220	8492	0	1	38.6	0	1825	100	1161	497	1270	408	1816	460	1804	14/100
48		6.02e-08	0.0054	0.0833	1.778	1	0.95	0.5	2.45e-08	2.45e-08	1500000	1478000	22000	13288	220	8492	0	1	38.6	0	1825	100	1279	495	1540	285	1811	340	1799	17/100
49		6.02e-08	0.0054	0.0833	1.778	1	0.8	0.5	2.45e-08	2.45e-08	1500000	1478000	22000	13288	220	8492	0	1	38.6	0	1825	100	1123	541	1218	245	1782	304	1759	20/100
50		6.02e-08	0.0054	0.0833	1.778	1	1	0.5	2.45e-08	7.95e-05	1500000	1478000	22000	21853	0	147	0	0	0.669	0	1825	100	868	501	557	237	1799	268	1771	19/100
51		6.02e-08	0.0054	0.0833	1.778	1	1	0.5	2.45e-08	7.95e-05	1500000	1478000	22000	21340	0	660	0	0	3	0	1825	100	846	472	701	188	1734	222	1654	59/100
52		6.02e-08	0.0054	0.0833	1.778	1	1	0.5	2.45e-08	7.95e-05	1500000	1478000	22000	19140	0	2860	0	0	13	0	1825	100	506	298	431	120	1350	164	1242	100/100
53		6.02e-08	0.0054	0.0833	1.778	1	1	0.5	2.45e-08	7.95e-05	1500000	1478000	22000	13508	0	8492	0	0	38.6	0	1825	100	290	116	246	120	701	150	522	100/100

[truncated: 7 more sheets: POCU60, POCU70, POCU90, POCU80, POC100, POC-Mutation-Rate, POC-Mutation-Rate-ParCD86N-0.01]
